# Supplementary material for: 1-[(4S)-4-Benzyl-2-thioxo-1,3-thia­zol­idin-3-yl]propan-1-one
Source: Acta Crystallogr Sect E Struct Rep Online. 2009 Aug 15;65(Pt 9):o2159. doi: 10.1107/S1600536809030104 (PMC2970139; doi:10.1107/S1600536809030104)
Supplement: Supplementary file 2 [file e-65-o2159-Isup2.hkl]

#
data_I
loop_
_refln_index_h
_refln_index_k
_refln_index_l
_refln_F_squared_meas
_refln_F_squared_sigma
_refln_F_squared_calc
_refln_observed_status
   1   -5    0     40634.50         5.06     40668.45 o
   2   -5    0      1236.23         5.29       956.74 o
   3   -5    0      9755.51         8.82     10451.00 o
   4   -5    0     58187.09        34.57     53613.95 o
   5   -5    0       625.00        37.95       432.45 o
   6   -5    0      6857.50        21.44      4046.21 o
   7   -5    0      1369.74        40.45      1532.29 o
   8   -5    0      6258.39        28.62      6518.23 o
   9   -5    0      5375.82        37.33      4837.40 o
   1   -4    0      5979.93         3.28      7124.27 o
   2   -4    0     13082.78         5.24     11214.79 o
   3   -4    0     84047.81        49.84     83948.92 o
   4   -4    0      9862.48        12.46      1295.93 o
   5   -4    0    103851.51        24.90     99605.09 o
   6   -4    0      7015.74        20.88      6774.67 o
   7   -4    0      1044.58        41.86      1385.50 o
   8   -4    0     23247.10        27.67     22063.98 o
   9   -4    0      2462.14        68.06      2621.69 o
  10   -4    0       191.82       151.04        46.45 o
   1   -3    0     34946.56         5.15     38307.35 o
   2   -3    0     15838.22         5.71     12981.99 o
   3   -3    0    142982.30        21.62    112108.12 o
   4   -3    0     40642.56        12.18     37018.66 o
   5   -3    0    128035.15        21.07    124362.19 o
   6   -3    0       500.42        53.73       176.39 o
   7   -3    0     20546.36        28.84     19740.50 o
   8   -3    0     11004.01        26.21     11550.38 o
   9   -3    0      8830.36        31.92      9338.91 o
  10   -3    0      1979.36        50.13      2497.92 o
   0   -2    0     87272.98        21.90     76236.02 o
   3   -2    0      3844.00         7.40      4135.63 o
   4   -2    0     39704.55        11.16     40668.45 o
   5   -2    0     28398.99        10.11     29448.90 o
   6   -2    0     49782.53        21.25     52647.23 o
   7   -2    0     16320.06        45.43     16452.74 o
   8   -2    0      4452.89        42.38      5310.29 o
   9   -2    0      3809.36        34.57      4180.70 o
  10   -2    0      3893.76        45.56      2603.82 o
  11   -2    0       752.40        81.18      1283.38 o
   2   -1    0     14054.10         4.08     13342.86 o
   3   -1    0    149181.34        18.66    154738.02 o
   4   -1    0    123453.85        65.61    125721.67 o
   5   -1    0    113643.15        19.80    119118.78 o
   6   -1    0     47882.19        10.11     45677.15 o
   7   -1    0     40888.88        20.34     42810.42 o
   8   -1    0     19293.21       168.22     18012.27 o
   9   -1    0     10209.08        44.22     10096.75 o
  10   -1    0      1256.70        68.89      1573.61 o
  11   -1    0       207.07       150.80        99.22 o
   1    0    0     54620.36        34.11     54263.32 o
   2    0    0     97163.12        16.08     78667.64 o
   5    0    0    141090.38        24.80    102605.58 o
   6    0    0     22943.16        15.68      3740.95 o
   7    0    0      1800.30       405.22        25.68 o
   8    0    0     72167.45        50.13     73937.58 o
   9    0    0      5756.26       210.54      1209.35 o
  10    0    0       962.86       126.11       659.90 o
  11    0    0      5218.62        32.72      5541.98 o
   2    1    0     14448.04         4.24     14666.03 o
   3    1    0    161362.89        20.07    157361.24 o
   4    1    0    122871.28        21.81    130222.54 o
   5    1    0    117429.58       146.89    119118.78 o
   6    1    0     46716.50        16.97     45007.35 o
   7    1    0     40497.54        26.42     41518.64 o
   8    1    0     17848.96        46.24     18153.27 o
   9    1    0      9560.93        34.69     10096.75 o
  10    1    0      1304.65        33.52      1546.01 o
  11    1    0        13.84      2137.21       106.30 o
   0    2    0     91954.50        17.39     75178.20 o
   2    2    0    241650.90        25.40    246136.96 o
   3    2    0      3960.18        14.21      4340.39 o
   4    2    0     41075.13        10.89     40598.00 o
   5    2    0     27122.80         9.92     29568.97 o
   6    2    0     52289.97        19.01     53533.05 o
   7    2    0     13843.88        20.88     15875.10 o
   8    2    0      4831.64        44.89      5234.16 o
   9    2    0      3533.11        49.14      3979.79 o
  10    2    0      3655.41        65.77      2711.93 o
  11    2    0       781.76        92.74      1283.38 o
   1    3    0     37337.83         7.51     40316.80 o
   2    3    0     14522.66         6.45     11512.85 o
   3    3    0    135343.05        20.34    111290.45 o
   4    3    0     39128.80         9.73     37490.87 o
   5    3    0    124340.86        19.89    124732.23 o
   6    3    0       562.64        43.30       356.20 o
   7    3    0     18561.34        22.85     19495.73 o
   8    3    0     10891.01        37.95     11475.38 o
   9    3    0      7722.89        49.28      9103.98 o
  10    3    0      1949.22        69.56      2480.48 o
   0    4    0    348064.60        41.47    344560.95 o
   1    4    0      6393.60         8.41      7788.05 o
   2    4    0     12287.72        10.89     10775.04 o
   3    4    0     86036.62        14.44     84151.57 o
   4    4    0     10461.20        13.40      1173.16 o
   5    4    0     99187.20        30.14     99274.45 o
   6    4    0      6467.38        21.53      6832.32 o
   7    4    0      1048.46        37.33      1424.80 o
   8    4    0     23473.30        45.43     22376.57 o
   9    4    0      2141.84        56.85      2497.92 o
  10    4    0       137.59       178.49        44.10 o
   1    5    0     43986.67        15.21     42305.71 o
   2    5    0      1169.64        20.98       811.37 o
   3    5    0      9168.06        15.84     10558.46 o
   4    5    0     53977.23        41.47     53371.44 o
   5    5    0       527.62        24.70       548.35 o
   6    5    0      5036.74        47.20      3762.36 o
   7    5    0      1181.30        47.33      1451.31 o
   8    5    0      6627.59        55.35      6631.59 o
   9    5    0      4182.21        58.06      4813.12 o
   0    6    0     45079.78        31.02     40176.57 o
   1    6    0     13356.42        32.38     13872.85 o
   2    6    0     30842.38        32.49     29809.86 o
   3    6    0      4553.55        60.37      4432.98 o
   4    6    0     12523.85        32.49     14581.50 o
   5    6    0       178.76       277.89       687.11 o
   6    6    0       915.06        32.04      1270.89 o
   7    6    0      1260.25        45.29      1629.56 o
   1    7    0      9904.23        70.90     10486.76 o
   2    7    0     20337.61        23.23     20036.23 o
   3    7    0     24752.73        29.48     25177.80 o
   4    7    0      1319.87        47.06      1359.60 o
   5    7    0      3430.44        94.09      4573.70 o
   6    7    0      4359.96       123.88      4935.12 o
   7    7    0      2533.11       106.50      2840.83 o
   0    8    0      8137.84       114.92      8904.99 o
   1    8    0      5716.87        74.48      6377.91 o
   2    8    0      1695.79        39.44      1744.38 o
   3    8    0      3075.81        57.30      3698.32 o
   4    8    0       348.94        34.22       418.04 o
   5    8    0       723.07        31.58      1011.55 o
   1    9    0      1788.44        64.16      2144.56 o
   2    9    0      1869.70        66.59      1643.70 o
  -5   -6    1      2490.01        18.06      2934.74 o
  -9   -5    1      2465.12        39.44      3146.71 o
  -8   -5    1      3473.92        36.48      3719.61 o
  -7   -5    1     15281.90        23.91     15351.07 o
  -6   -5    1      8125.22        21.07      8099.54 o
  -5   -5    1      4015.76        19.54      4340.39 o
  -4   -5    1     51401.96        31.58     49799.83 o
  -3   -5    1     18534.10         8.94     17132.06 o
  -2   -5    1     61221.60        17.98     62885.40 o
  -1   -5    1     50945.00        12.18     48252.14 o
   0   -5    1     21617.82         5.48     19059.01 o
   1   -5    1     52257.96        24.30     52567.06 o
   2   -5    1     17279.10         6.76     17825.13 o
   3   -5    1     38134.28        11.16     40106.55 o
   4   -5    1     92817.72        50.55     82637.63 o
   5   -5    1     12732.87        21.44     10847.72 o
   6   -5    1      2027.70        27.67      1686.48 o
   7   -5    1     10623.42        25.30      9103.98 o
   8   -5    1      7221.60        31.58      6688.64 o
   9   -5    1       429.73        75.34       705.56 o
 -10   -4    1      1599.20        42.90      1657.90 o
  -9   -4    1      5806.44        36.60      6211.54 o
  -8   -4    1     20646.82        27.77     18579.55 o
  -7   -4    1      5238.86        27.25      4692.65 o
  -6   -4    1      2552.27        25.50      2603.82 o
  -5   -4    1     44783.02        17.39     44563.56 o
  -4   -4    1     10152.58        11.56      9887.14 o
  -3   -4    1     67542.81        10.76     65452.80 o
  -2   -4    1     11136.58         4.84     11251.84 o
  -1   -4    1     25236.50         6.66     26299.17 o
   0   -4    1    110862.36        15.44    110475.78 o
   1   -4    1      6679.79         3.50      7788.05 o
   2   -4    1      7301.70         5.66      6890.22 o
   3   -4    1    105267.80        65.45    100822.14 o
   4   -4    1     15465.41        13.32     15524.77 o
   5   -4    1     14146.72        15.84     14287.57 o
   6   -4    1      3256.98        22.94      3826.95 o
   7   -4    1       646.68        52.56       882.56 o
   8   -4    1      5256.25        35.64      5464.20 o
   9   -4    1      5760.81        64.48      6377.91 o
  10   -4    1       795.24        71.91      1090.86 o
 -10   -3    1      3387.24        45.97      3366.06 o
  -9   -3    1      5436.11        28.62      6239.11 o
  -8   -3    1      4287.63        57.76      4203.33 o
  -7   -3    1     23436.55        36.72     24352.80 o
  -6   -3    1      2533.11        50.41      3488.83 o
  -5   -3    1      3048.14        25.10      2972.73 o
  -4   -3    1    159840.04        23.33    160846.43 o
  -3   -3    1    120603.40        18.49    119360.16 o
  -2   -3    1     50189.44         9.55     53290.73 o
  -1   -3    1      8932.14         7.73      8971.08 o
   0   -3    1     70479.63        31.70     67162.73 o
   1   -3    1     39756.37         6.30     40598.00 o
   2   -3    1     75641.50        12.67     77982.94 o
   3   -3    1      1402.50        12.60      2326.29 o
   4   -3    1     46397.16        13.03     42810.42 o
   5   -3    1     94347.27        26.52     90660.19 o
   6   -3    1     65910.29        43.16     63060.82 o
   7   -3    1     24979.80        29.48     24791.09 o
   8   -3    1      2948.49        39.44      2730.16 o
   9   -3    1     10594.58        28.20      9406.59 o
  10   -3    1       437.65       106.09       581.57 o
 -11   -2    1      2804.76        50.69      3366.06 o
 -10   -2    1     14042.25        42.25     15135.31 o
  -9   -2    1      3412.90        58.68      3783.83 o
  -8   -2    1      2089.40        40.83      2766.81 o
  -7   -2    1    113097.69        73.27    111874.19 o
  -6   -2    1      1627.32        35.64      2209.79 o
  -5   -2    1      2692.57        25.50      2428.53 o
  -4   -2    1     64974.01        14.90     61317.68 o
  -3   -2    1    101289.43        14.29     99164.36 o
  -1   -2    1     21231.40         4.58     19495.73 o
   3   -2    1     29701.08         7.95     30051.72 o
   4   -2    1      6162.25         7.45      9271.48 o
   5   -2    1    132219.50        18.49    132757.23 o
   6   -2    1     63902.78        23.91     64206.95 o
   7   -2    1      8920.80        25.50      8545.89 o
   8   -2    1      1027.20        44.36      1505.05 o
   9   -2    1     13096.51        31.25     13262.24 o
  10   -2    1      5079.41        41.47      5386.97 o
  11   -2    1       907.82        67.90      1863.12 o
 -11   -1    1       599.27        58.68       967.58 o
 -10   -1    1       187.14       107.95       109.94 o
  -9   -1    1      3650.58        52.56      4861.74 o
  -8   -1    1       320.41       107.95       532.10 o
  -7   -1    1     27519.49        25.60     30844.53 o
  -6   -1    1     32396.40        15.13     35290.92 o
  -5   -1    1    122619.03        17.64    129844.44 o
  -3   -1    1     78428.00        13.91     85270.53 o
   3   -1    1     80089.00        10.56     82939.32 o
   4   -1    1    176458.80        26.94    176341.12 o
   5   -1    1     42911.12        11.22     42882.76 o
   6   -1    1     25024.08        14.36     27560.89 o
   7   -1    1      8770.32        23.33     10273.11 o
   8   -1    1     24077.73        31.02     23756.54 o
   9   -1    1     12512.66        29.59     14204.14 o
  10   -1    1      5584.57        33.52      6518.23 o
  11   -1    1        71.91       362.90       247.36 o
 -11    0    1      5622.00        65.45      5912.23 o
 -10    0    1      1519.44        74.48      1788.45 o
  -9    0    1      4877.63        56.25      2639.62 o
  -8    0    1     37102.46        35.64     45527.87 o
  -7    0    1      2099.47        39.06      2532.98 o
  -6    0    1     19636.42       262.44     19059.01 o
  -4    0    1    114622.87       136.42    130348.69 o
  -3    0    1     97575.02        13.76    128212.38 o
  -2    0    1    159808.06        23.43    181515.39 o
   2    0    1    124256.25        14.98    139461.74 o
   4    0    1     42436.00        11.97     44416.12 o
   5    0    1    101665.32        25.10    104517.62 o
   6    0    1     14534.71         6.15     14079.45 o
   7    0    1       292.07       106.71         1.50 o
   8    0    1      9133.62        24.60      9921.92 o
   9    0    1      7876.56        27.98      7665.16 o
  10    0    1       436.39       147.87         0.76 o
  11    0    1      1679.36        48.72      1985.76 o
 -11    1    1       762.86       103.43       935.24 o
 -10    1    1       310.11       139.95       109.94 o
  -9    1    1      3916.26        44.89      4716.62 o
  -8    1    1      1598.40        38.69       598.55 o
  -7    1    1     28059.60        22.28     30294.57 o
  -6    1    1     32619.97        15.68     36216.11 o
  -5    1    1    121891.76        23.62    127712.28 o
  -3    1    1     75399.67        11.63     81336.66 o
   3    1    1     80219.23        11.16     80739.70 o
   4    1    1    172490.70        27.25    176634.78 o
   5    1    1     44580.10         9.61     43975.27 o
   6    1    1     24589.38        18.23     27618.94 o
   7    1    1      8703.02        38.32     10811.35 o
   8    1    1     24127.41        53.58     23756.54 o
   9    1    1     11985.87        23.04     13996.63 o
  10    1    1      5725.95        31.81      6490.05 o
  11    1    1       460.10       155.50       236.49 o
 -11    2    1      2846.22        84.09      3285.44 o
 -10    2    1     15557.57        47.20     15351.07 o
  -9    2    1      3152.82        41.09      3740.95 o
  -8    2    1      2275.29        33.29      2840.83 o
  -7    2    1    111596.08        66.42    110359.64 o
  -6    2    1      1734.72        27.67      2209.79 o
  -5    2    1      2554.29        18.66      2209.79 o
  -4    2    1     61881.54        26.73     60369.38 o
  -3    2    1    104484.10        43.82     98395.44 o
  -1    2    1     21068.52         4.67     18866.49 o
   2    2    1    263939.06        28.30    269376.03 o
   3    2    1     30709.06         7.45     30112.34 o
   4    2    1      6758.48         7.73      9921.92 o
   5    2    1    135578.60        19.10    132248.33 o
   6    2    1     64912.85        21.81     65452.80 o
   7    2    1      8669.47        40.58      9004.21 o
   8    2    1      1311.16        29.27      1532.29 o
   9    2    1     12309.90        25.30     13262.24 o
  10    2    1      5327.54        39.69      5386.97 o
 -10    3    1      3237.61        63.84      3345.82 o
  -9    3    1      5680.64        61.47      6518.23 o
  -8    3    1      4515.84        47.61      4271.59 o
  -7    3    1     24180.25        28.73     24901.27 o
  -6    3    1      2399.04        45.56      2896.99 o
  -5    3    1      2803.70        37.09      2711.93 o
  -4    3    1    161378.96        22.18    159866.73 o
  -3    3    1    122486.00        19.27    120085.75 o
  -2    3    1     51956.64        10.18     53533.05 o
  -1    3    1      8789.06         6.15      8545.89 o
   0    3    1     70071.38        10.76     65452.80 o
   1    3    1     42994.02         7.73     42810.42 o
   2    3    1     78652.20        13.54     80442.04 o
   3    3    1      1718.10        25.70      2693.76 o
   4    3    1     44318.67        11.09     42738.13 o
   5    3    1     91022.89        22.47     91187.13 o
   6    3    1     67163.91        43.16     64206.95 o
   7    3    1     24000.21        25.50     23972.51 o
   8    3    1      2139.06        44.22      2550.60 o
   9    3    1      9414.82        28.84      9440.51 o
  10    3    1       898.80        93.12       598.55 o
 -10    4    1      1649.17        72.25      1700.87 o
  -9    4    1      5850.72        47.89      5993.13 o
  -8    4    1     20161.16        26.63     18579.55 o
  -7    4    1      4778.96        45.43      4813.12 o
  -6    4    1      2649.16        37.70      2711.93 o
  -5    4    1     42041.40        18.58     45007.35 o
  -4    4    1      9896.27        12.11     10273.11 o
  -3    4    1     67163.91        11.97     65721.32 o
  -2    4    1     10316.46         8.41     10884.15 o
  -1    4    1     24392.19         9.12     25400.12 o
   0    4    1    109898.88        18.75    108740.13 o
   1    4    1      7064.40         8.47      8162.57 o
   2    4    1      6745.34        10.50      6518.23 o
   3    4    1    101104.92        16.08    100268.02 o
   4    4    1     14111.06        15.05     15049.44 o
   5    4    1     13428.17        17.56     14245.82 o
   6    4    1      2867.60        33.76      3571.89 o
   7    4    1       769.51        37.21       892.97 o
   8    4    1      5992.31        32.60      5412.65 o
   9    4    1      6704.33        40.70      6405.85 o
  10    4    1       831.75        76.39      1056.51 o
  -9    5    1      2277.20        57.15      3107.62 o
  -8    5    1      3333.91        62.09      3571.89 o
  -7    5    1     14424.01        27.46     15221.43 o
  -6    5    1      8047.88        49.14      8068.12 o
  -5    5    1      4107.53        46.65      4716.62 o
  -4    5    1     47432.48        34.22     49410.62 o
  -3    5    1     16972.88        17.47     16904.09 o
  -2    5    1     63217.04        19.45     62622.74 o
  -1    5    1     51329.43        18.15     49955.94 o
   0    5    1     21779.86        13.03     19107.29 o
   1    5    1     54019.06        17.81     52406.92 o
   2    5    1     17484.77        14.90     17546.26 o
   3    5    1     38990.45        16.32     39757.34 o
   4    5    1     84390.25        48.02     82236.23 o
   5    5    1     10510.35        22.56     11214.79 o
   6    5    1      1791.83        38.07      1773.70 o
   7    5    1      9194.89        37.58      9004.21 o
   8    5    1      7584.67        72.76      6774.67 o
   9    5    1       453.69       119.03       668.91 o
  -8    6    1      2356.13       113.85      2972.73 o
  -7    6    1      6663.46        85.75      8353.13 o
  -6    6    1       704.90        43.16      1022.70 o
  -5    6    1      2710.24        51.70      2859.49 o
  -4    6    1      8319.26        44.36      9372.72 o
  -3    6    1     13467.60        29.05     15006.59 o
  -2    6    1     40216.29        35.40     41234.27 o
  -1    6    1      8006.67        38.19      6518.23 o
   0    6    1     14232.49        35.76     14581.50 o
   1    6    1     68079.25        45.43     69170.20 o
   2    6    1      8994.63        59.14      9237.86 o
   3    6    1     10471.43        33.87     10775.04 o
   4    6    1      2906.29        48.16      2445.79 o
   5    6    1      2451.24        85.93      3146.71 o
   6    6    1     11187.29        40.83     14245.82 o
   7    6    1        25.70       298.60       167.23 o
  -7    7    1       452.41        52.85       724.25 o
  -6    7    1      1425.82        55.06      1657.90 o
  -5    7    1       621.01        25.00       831.41 o
  -4    7    1      2318.42        46.38      2193.39 o
  -3    7    1      9306.46        50.84      9576.84 o
  -2    7    1      4791.41        97.02      4886.14 o
  -1    7    1      2753.10        48.58      3245.50 o
   0    7    1      3267.27        75.69      3740.95 o
   1    7    1     17163.62        24.80     15307.79 o
   2    7    1      1608.81        41.34      1848.06 o
   3    7    1       575.52        27.14       615.78 o
   4    7    1      2603.04        58.22      2586.02 o
   5    7    1      3882.54       119.68      5108.49 o
   6    7    1      1049.76        42.25      1491.53 o
   7    7    1      2985.53       125.44      2803.70 o
  -5    8    1       117.94        91.39       137.09 o
  -4    8    1      1676.08        55.06      1773.70 o
  -3    8    1      4624.00       129.50      5361.35 o
  -2    8    1      1853.30        42.51      1970.21 o
  -1    8    1      7712.35        93.32      7512.93 o
   0    8    1      9625.57        68.39      9783.15 o
   1    8    1      6799.65        77.97      7726.49 o
   2    8    1      4778.96       115.78      5033.83 o
   3    8    1      1501.56        44.62      1657.90 o
   4    8    1      1621.67        57.30      1939.31 o
   5    8    1      2780.45        65.29      3447.66 o
  -2    9    1       213.45        40.70       556.56 o
  -1    9    1      7052.64       110.25      8578.23 o
   0    9    1      2536.13        57.91      3245.50 o
   1    9    1      1130.30        43.43      1908.65 o
   2    9    1       195.44        60.53       102.73 o
  -7   -6    2      5176.80        26.21      5009.06 o
  -6   -6    2        40.32       229.22        89.05 o
  -5   -6    2      9755.51        17.72     10344.08 o
  -4   -6    2     22114.66        18.75     24462.01 o
  -3   -6    2       313.64        23.72       469.56 o
  -1   -6    2      3886.28         8.58      3848.60 o
  -9   -5    2      1858.47        43.56      2209.79 o
  -8   -5    2       250.27       101.20       137.09 o
  -7   -5    2      7703.57        25.60      7604.09 o
  -6   -5    2     12067.02        18.15     12430.47 o
  -5   -5    2      9922.15        19.71     10237.72 o
  -4   -5    2     34596.00        27.77     35818.13 o
  -3   -5    2     15358.64         8.47     14329.37 o
  -2   -5    2     16525.10         9.92     16407.94 o
  -1   -5    2     42386.57        12.67     42593.75 o
   0   -5    2     15047.93         7.95     13181.86 o
   1   -5    2      8071.23        12.67      8610.63 o
   2   -5    2      9169.98         6.66     10811.35 o
   3   -5    2       466.99        19.71       861.92 o
   4   -5    2      6930.56        14.67      6603.16 o
   5   -5    2     29223.90        26.21     30721.89 o
   6   -5    2      4264.09        23.52      4861.74 o
   7   -5    2     16223.12        76.56     13464.25 o
   8   -5    2      7071.13        28.30      6919.26 o
   9   -5    2      1644.30        61.78      1258.46 o
 -10   -4    2       776.74        84.82      1011.55 o
  -9   -4    2      5932.08        46.51      5993.13 o
  -8   -4    2     37245.14        68.72     35685.96 o
  -7   -4    2      5162.42        30.14      4813.12 o
  -6   -4    2     13402.69        22.75     13101.73 o
  -5   -4    2      7061.04        25.20      6745.93 o
  -4   -4    2     12663.00        21.53     12783.64 o
  -3   -4    2      5938.24         8.18      5516.00 o
  -2   -4    2     42965.00        23.23     38856.55 o
  -1   -4    2    209983.90        28.30    202017.03 o
   0   -4    2     75196.61        11.29     74986.67 o
   1   -4    2     55762.10         8.35     54426.27 o
   2   -4    2     36733.56        13.32     37694.17 o
   3   -4    2     55526.21        11.83     55162.58 o
   4   -4    2      2459.17        17.56      2766.81 o
   5   -4    2      1936.88        23.14      1615.48 o
   6   -4    2     22524.01        28.09     21394.25 o
   7   -4    2      1049.11        37.58      1125.77 o
   8   -4    2      3183.22        40.32      3146.71 o
   9   -4    2      3559.32        79.21      3805.36 o
 -10   -3    2       561.69        60.84      1022.70 o
  -9   -3    2     10401.96        54.91      8610.63 o
  -8   -3    2      5352.39        41.47      6020.21 o
  -7   -3    2      3338.53        48.02      3892.09 o
  -6   -3    2    103974.00        27.35    103840.77 o
  -5   -3    2      7303.41        32.26      6861.24 o
  -4   -3    2     42530.81        12.39     42665.91 o
  -3   -3    2    177527.40        80.46    176047.71 o
  -2   -3    2      9118.34         7.90     10096.75 o
  -1   -3    2     91373.20        11.16     90660.19 o
   0   -3    2    182491.30        20.70    179436.70 o
   1   -3    2     18354.83         6.30     18770.60 o
   3   -3    2     92367.37        61.78     85270.53 o
   4   -3    2     86007.29        34.22     75658.11 o
   5   -3    2     54228.44        21.44     53533.05 o
   6   -3    2    129967.46        64.48    115884.13 o
   7   -3    2      8421.73        28.30      8162.57 o
   8   -3    2      4075.55        35.88      3892.09 o
   9   -3    2      7721.14        32.38      6461.92 o
  10   -3    2       226.50       150.31        92.38 o
 -11   -2    2      1193.70        74.48       811.37 o
 -10   -2    2      8622.98        42.51      9887.14 o
  -9   -2    2      3009.62        57.91      2934.74 o
  -8   -2    2      4323.06        49.42      4597.37 o
  -7   -2    2     91421.57        71.23     93737.69 o
  -6   -2    2      6952.22        18.23      8513.61 o
  -5   -2    2      1127.62        30.69       924.58 o
  -4   -2    2     91089.28        18.15     89820.26 o
  -3   -2    2      1483.02        13.18      1893.41 o
  -2   -2    2     35370.32         7.08     35950.55 o
  -1   -2    2     12532.80         4.37     12352.65 o
   0   -2    2    123411.69        14.21    107247.02 o
   2   -2    2    110184.16        14.14    101155.34 o
   3   -2    2     41428.53         9.24     38307.35 o
   4   -2    2     97593.76        15.37     96323.44 o
   5   -2    2     75779.08        15.44     74986.67 o
   6   -2    2      6416.01        22.47      8194.18 o
   7   -2    2     21307.24        26.21     21445.40 o
   8   -2    2     12327.66        24.11     12313.84 o
   9   -2    2      3595.20        38.44      4024.01 o
  10   -2    2      6850.87        38.81      8005.45 o
 -11   -1    2      7607.33        59.14      7665.16 o
 -10   -1    2       103.43        90.82       121.21 o
  -9   -1    2       811.68        52.56      1283.38 o
  -8   -1    2     12137.43        39.31     14413.17 o
  -7   -1    2      8561.80        37.21     10237.72 o
  -6   -1    2     28852.42        19.36     33540.43 o
  -5   -1    2     11269.95        17.64     13464.25 o
  -4   -1    2    207161.52        30.14    221636.47 o
  -2   -1    2    149513.69        63.04    156530.47 o
   2   -1    2    293189.76        37.33    310372.10 o
   3   -1    2     43101.91        39.31     40106.55 o
   4   -1    2     63131.59        15.76     63941.54 o
   5   -1    2     24667.84        17.31     25288.84 o
   6   -1    2     74261.70        25.50     75754.28 o
   7   -1    2     22275.56        28.09     22849.58 o
   8   -1    2      4144.78        28.94      4456.28 o
   9   -1    2      5511.58        37.58      5133.50 o
  10   -1    2      1928.09        53.44      1478.06 o
 -11    0    2       754.60        69.56      1197.23 o
 -10    0    2       663.06        60.53       516.10 o
  -9    0    2     28287.88        30.14     26412.65 o
  -8    0    2     32938.62        38.81     33221.15 o
  -7    0    2     10351.03        48.02     13545.48 o
  -6    0    2     53851.84        16.56     63764.91 o
  -5    0    2    115355.33        26.83    140376.89 o
  -4    0    2     24705.55         9.61     22324.32 o
  -3    0    2    165445.56        30.80    180177.72 o
   0    0    2     46751.09         7.40     43828.81 o
   1    0    2    108083.14        13.18    110127.55 o
   2    0    2      5662.56         3.13      3245.50 o
   3    0    2     80383.59        13.62     81536.14 o
   4    0    2       639.08        15.92       396.88 o
   5    0    2     11067.04        35.40     11512.85 o
   6    0    2     56026.89        23.52     53371.44 o
   7    0    2      2294.41        31.14      2032.76 o
   8    0    2      1645.11        32.83      1715.31 o
   9    0    2      1110.22        55.20      1246.09 o
  10    0    2       157.50       274.56       121.21 o
 -11    1    2      7626.53        70.39      7726.49 o
 -10    1    2       265.04       110.25       129.02 o
  -9    1    2      1043.29        49.84      1114.07 o
  -8    1    2     13509.41        48.02     15006.59 o
  -7    1    2      9131.71        46.79     10594.41 o
  -6    1    2     29121.42        15.92     34572.38 o
  -5    1    2     11594.98        17.64     14038.01 o
  -4    1    2    208949.55        30.69    221143.13 o
  -2    1    2    154409.70        53.44    157084.07 o
   2    1    2    291837.65        30.91    318209.47 o
   3    1    2     44268.16         9.92     40527.61 o
   4    1    2     64566.81        16.48     64295.54 o
   5    1    2     24583.10         7.34     25735.43 o
   6    1    2     74359.84        26.42     76139.55 o
   7    1    2     23823.92        30.58     24026.65 o
   8    1    2      3749.11        28.84      4271.59 o
   9    1    2      4958.98        30.25      5234.16 o
  10    1    2      1385.33        52.85      1546.01 o
 -11    2    2       972.19       119.03       791.59 o
 -10    2    2      9133.62        49.98      9748.62 o
  -9    2    2      3370.96        45.29      2896.99 o
  -8    2    2      4197.74        48.16      4668.74 o
  -7    2    2     93483.06        66.91     94595.70 o
  -6    2    2      6714.16        26.11      7943.03 o
  -5    2    2       843.90        22.37       831.41 o
  -4    2    2     88102.11        39.69     90554.98 o
  -3    2    2      1416.77        11.36      1818.13 o
  -2    2    2     36599.52         6.86     37288.13 o
  -1    2    2     13414.27         4.45     12942.20 o
   0    2    2    123524.13        24.40    107934.86 o
   2    2    2    109766.32        13.62    105083.34 o
   3    2    2     40913.15         8.76     37694.17 o
   4    2    2    100362.24        13.62     96866.56 o
   5    2    2     78663.42        13.10     76719.29 o
   6    2    2      6014.00        11.90      7880.86 o
   7    2    2     21027.90        39.94     21599.22 o
   8    2    2     12159.47        24.01     12275.09 o
   9    2    2      3910.00        39.69      3979.79 o
  10    2    2      6575.59        38.19      7943.03 o
 -10    3    2       552.25        93.32       945.96 o
  -9    3    2      9393.49        57.30      8675.62 o
  -8    3    2      5304.21        46.24      5912.23 o
  -7    3    2      3819.24        39.94      3957.77 o
  -6    3    2    105534.02        29.16    103390.75 o
  -5    3    2      7518.62        22.94      7362.22 o
  -4    3    2     41200.88        12.04     42449.61 o
  -3    3    2    174983.26        25.40    171386.33 o
  -2    3    2      8416.23         8.58      9611.07 o
  -1    3    2     93208.09        12.67     90449.84 o
   0    3    2    196381.92        23.04    180474.55 o
   1    3    2     18900.75         6.86     19155.63 o
   3    3    2     90054.01        13.84     84557.61 o
   4    3    2     80582.18        13.40     74890.99 o
   5    3    2     54844.96        16.40     54019.35 o
   6    3    2    126963.94        59.44    116599.09 o
   7    3    2      8159.51        30.03      8005.45 o
   8    3    2      3890.02        31.70      3892.09 o
   9    3    2      7684.28        38.56      6518.23 o
  10    3    2       167.96       217.56        82.58 o
 -10    4    2       696.43        73.27      1056.51 o
  -9    4    2      5759.29        68.72      6020.21 o
  -8    4    2     36016.45        27.98     35159.73 o
  -7    4    2      5075.14        50.13      4959.71 o
  -6    4    2     13430.49        24.21     12586.82 o
  -5    4    2      7603.84        28.30      7543.26 o
  -4    4    2     11909.36        14.52     12665.37 o
  -3    4    2      5826.27        11.70      5284.85 o
  -2    4    2     43180.84        10.18     37898.01 o
  -1    4    2    210708.54        25.81    203590.98 o
   0    4    2     77245.08        13.32     77495.70 o
   1    4    2     56140.56        11.22     54263.32 o
   2    4    2     36756.56        10.50     37490.87 o
   3    4    2     57211.86        12.53     55409.12 o
   4    4    2      2427.53        34.81      2730.16 o
   5    4    2      2221.24        36.36      1729.82 o
   6    4    2     19729.01        22.09     20886.09 o
   7    4    2      1090.98        50.84      1173.16 o
   8    4    2      3160.69        39.69      3127.13 o
   9    4    2      3719.78        50.41      3783.83 o
  -9    5    2      1620.87       143.04      2080.31 o
  -8    5    2       139.95        40.07       106.30 o
  -7    5    2      8678.79        41.34      7604.09 o
  -6    5    2     11746.22        26.63     12783.64 o
  -5    5    2      8869.87        28.84      9921.92 o
  -4    5    2     33815.53        35.40     36482.65 o
  -3    5    2     15230.03        17.22     14413.17 o
  -2    5    2     15173.31        18.58     15875.10 o
  -1    5    2     40084.04        16.40     41163.33 o
   0    5    2     14541.95        14.82     13626.96 o
   1    5    2      7691.29        18.15      8449.24 o
   2    5    2      9135.54        12.39     10558.46 o
   3    5    2       509.40        26.52       851.68 o
   4    5    2      6635.73        23.91      6047.36 o
   5    5    2     26784.60        28.09     30967.42 o
   6    5    2      4043.69        31.02      4861.74 o
   7    5    2     15065.11        21.53     13504.84 o
   8    5    2      6930.56        31.25      6832.32 o
   9    5    2      1181.98        58.06      1308.54 o
  -8    6    2      4235.41       226.80      3698.32 o
  -7    6    2      4796.95       152.52      5009.06 o
  -6    6    2        35.52       296.87       117.39 o
  -5    6    2      9984.01        31.92     10344.08 o
  -4    6    2     21835.97        28.84     25011.70 o
  -3    6    2       267.32        33.87       410.92 o
  -2    6    2     43056.25        38.56     42593.75 o
  -1    6    2      4277.16        74.30      3677.10 o
   0    6    2      4901.40        26.01      4294.46 o
   1    6    2     33317.20        34.34     35225.29 o
   2    6    2     64100.11        45.43     65006.48 o
   3    6    2     21112.09        30.14     20634.30 o
   4    6    2      3471.57        95.26      3530.24 o
   5    6    2      4064.06       107.95      4068.48 o
   6    6    2      2958.27        92.93      4248.77 o
  -7    7    2       419.43        32.49       687.11 o
  -6    7    2      5670.09       119.03      7036.04 o
  -5    7    2       199.94        47.06       252.89 o
  -4    7    2      3223.97        57.91      3805.36 o
  -3    7    2     36802.59        34.93     38512.84 o
  -2    7    2       185.50        53.29       500.34 o
  -1    7    2      9824.77        84.46     10026.64 o
   0    7    2      4802.49        69.89      5183.71 o
   1    7    2      8714.22        49.70      9852.42 o
   2    7    2     10718.46        31.25     12862.80 o
   3    7    2       235.32        51.12       181.06 o
   4    7    2      4192.56        57.15      4550.10 o
   5    7    2      4143.50       102.41      4644.89 o
   6    7    2       156.25        62.25       281.44 o
   7    7    2      1990.05       166.93      2259.35 o
  -5    8    2      3873.82       133.63      4813.12 o
  -4    8    2      2651.22        71.91      2972.73 o
  -3    8    2      1360.87        49.00      1411.64 o
  -2    8    2      9990.00        61.62     11814.81 o
  -1    8    2       801.46        31.36      1270.89 o
   0    8    2      9639.31        85.19      9956.77 o
   1    8    2       130.64        61.94        46.45 o
   2    8    2      3668.72        49.28      3530.24 o
   3    8    2      8173.97        88.55      8417.14 o
   4    8    2      1414.51        45.83      1759.01 o
   5    8    2       198.81        54.61       252.89 o
  -2    9    2       137.59       109.83       133.03 o
  -1    9    2      1602.40        53.14      2160.77 o
   0    9    2      1497.69        53.88      2550.60 o
   1    9    2       744.74        27.35      1067.90 o
   2    9    2       835.21        41.09       967.58 o
  -8   -6    3      5481.92        36.12      5699.20 o
  -7   -6    3     12791.61        23.72     11738.95 o
  -6   -6    3      1888.77        27.67      2128.40 o
  -5   -6    3      3096.92        23.52      3386.37 o
  -4   -6    3     25827.70        12.11     25122.37 o
  -3   -6    3     23473.30        20.52     22167.93 o
  -2   -6    3     27162.34        20.52     27618.94 o
  -1   -6    3     27264.61        16.08     28202.84 o
   0   -6    3      8454.80        10.05      9103.98 o
   3   -6    3      4460.90        12.60      4550.10 o
  -9   -5    3       757.90        55.06       432.45 o
  -8   -5    3      2124.29        32.26      2915.84 o
  -7   -5    3       414.53        28.94       508.19 o
  -6   -5    3      2139.99        37.82      2532.98 o
  -5   -5    3     34998.93        48.02     34832.81 o
  -4   -5    3     14318.52        17.72     14455.16 o
  -3   -5    3     40384.92       213.74     40036.58 o
  -2   -5    3     46828.96        13.91     46653.37 o
  -1   -5    3     17229.19         9.42     18342.12 o
   0   -5    3     24164.70        11.09     24956.46 o
   1   -5    3      9009.81        29.48     10273.11 o
   2   -5    3     21097.56        11.02     23487.96 o
   3   -5    3     52198.54        31.47     51292.76 o
   4   -5    3      3906.25        16.56      4550.10 o
   5   -5    3      7860.60        20.79      8194.18 o
   6   -5    3      1769.04        34.69      1700.87 o
   7   -5    3     12532.80        24.40     11890.91 o
   8   -5    3      3078.03        35.52      3107.62 o
   9   -5    3      3375.61        42.38      3468.21 o
 -10   -4    3       486.20        90.25       687.11 o
  -9   -4    3      1949.22        69.72      2017.03 o
  -8   -4    3     13992.52        34.11     12783.64 o
  -7   -4    3     17289.62        36.48     17407.64 o
  -6   -4    3     33639.23        43.69     33476.45 o
  -5   -4    3      8447.45        33.06      7943.03 o
  -4   -4    3      2881.54        23.23      3010.96 o
  -3   -4    3      3152.82        11.90      3068.77 o
  -2   -4    3     25962.88         6.86     26412.65 o
  -1   -4    3     24376.58         5.29     21190.25 o
   0   -4    3     85966.24        13.84     82136.04 o
   1   -4    3     34317.56         7.34     33348.68 o
   2   -4    3     28073.00         8.35     29870.23 o
   3   -4    3    104232.12        45.16    104517.62 o
   4   -4    3    103748.41        24.90    100268.02 o
   5   -4    3     19762.74        22.28     18247.57 o
   6   -4    3     15084.75        50.98     13626.96 o
   7   -4    3      1239.04        39.31      1270.89 o
   8   -4    3      4748.59        43.96      4024.01 o
   9   -4    3       492.84        81.36       733.68 o
 -10   -3    3       755.70       125.66      1033.91 o
  -9   -3    3      3699.07        74.82      4001.87 o
  -8   -3    3      9185.31        53.88      9237.86 o
  -7   -3    3      9773.30        35.76      9956.77 o
  -6   -3    3     92610.66        59.14     83443.35 o
  -5   -3    3     22359.22        17.89     24681.15 o
  -4   -3    3     13282.56        62.57     12942.20 o
  -3   -3    3    252415.81        50.41    248919.13 o
  -2   -3    3     77606.82        13.54     71393.89 o
  -1   -3    3     87752.21        13.54     84557.61 o
   0   -3    3    176668.90        47.20    154325.84 o
   3   -3    3     47193.22        13.03     41447.46 o
   4   -3    3     27752.23        14.14     28792.84 o
   5   -3    3       983.45        22.75       945.96 o
   6   -3    3     22952.25        26.11     20384.04 o
   7   -3    3     28781.12        30.69     25735.43 o
   8   -3    3      9660.92        30.25      8872.04 o
   9   -3    3      3627.65        44.36      2934.74 o
  10   -3    3       339.30       129.05       281.44 o
 -11   -2    3      2405.90       221.71      2840.83 o
 -10   -2    3      5581.58        50.69      6603.16 o
  -9   -2    3      1733.06        71.40      1848.06 o
  -8   -2    3     10074.14        43.69      9852.42 o
  -7   -2    3     73804.59        47.47     74508.89 o
  -6   -2    3      7887.22        88.17      8578.23 o
  -5   -2    3      2290.58        29.48      2226.25 o
  -4   -2    3    105521.03        16.24    108164.63 o
  -3   -2    3     63176.82        12.74     56899.88 o
  -1   -2    3     17229.19         5.38     16542.52 o
   0   -2    3    160993.54        18.40    139984.32 o
   1   -2    3    178675.29        20.43    181068.95 o
   2   -2    3     91131.53        32.38     88048.39 o
   3   -2    3    189251.10        27.35    168074.59 o
   4   -2    3    141616.74        23.14    132502.66 o
   5   -2    3     30555.04        20.34     30051.72 o
   6   -2    3     25373.30        29.48     25791.53 o
   7   -2    3      1447.80        43.56      1744.38 o
   8   -2    3     11874.46        29.48     12043.85 o
   9   -2    3       295.50       109.20       573.17 o
  10   -2    3      5327.54        50.13      4959.71 o
 -11   -1    3      4774.81        70.56      5516.00 o
 -10   -1    3     10609.00        49.70     11067.23 o
  -9   -1    3       873.79        25.60      1643.70 o
  -8   -1    3      5800.35        51.98      5158.57 o
  -7   -1    3      8958.62        40.32      9748.62 o
  -6   -1    3     30933.77        19.62     32713.48 o
  -5   -1    3    126351.81        22.47    137381.23 o
  -4   -1    3    126814.33        23.04    128212.38 o
  -3   -1    3    174281.20        22.94    175608.04 o
  -2   -1    3     10223.23         3.84      9991.67 o
   0   -1    3      1681.00         8.01      2972.73 o
   2   -1    3    154999.69        33.99    143140.28 o
   3   -1    3     46833.29        11.90     39340.31 o
   4   -1    3      7081.22        14.82      6660.09 o
   5   -1    3     23565.32        16.32     23487.96 o
   6   -1    3     20883.14        19.36     20634.30 o
   7   -1    3     56968.14        37.09     52087.37 o
   8   -1    3      5541.31        31.25      6101.84 o
   9   -1    3      9670.76        33.99      9004.21 o
  10   -1    3      1720.59        50.98      1546.01 o
 -11    0    3       300.68       102.62         1.95 o
 -10    0    3       153.76       204.78         4.40 o
  -9    0    3      7504.76        51.84      7573.64 o
  -8    0    3     23528.49        37.95     21702.07 o
  -7    0    3     22120.61        26.94     23702.70 o
  -6    0    3     62710.18        29.92     62012.01 o
  -5    0    3      5418.43        24.30      7392.24 o
  -4    0    3    124997.60        23.14    105196.67 o
  -2    0    3      1188.18         7.56      1372.52 o
  -1    0    3    146597.09        17.56    159866.73 o
   0    0    3      6629.22         5.43       791.59 o
   1    0    3       222.61        16.97       158.31 o
   2    0    3    151983.02        19.89    151320.01 o
   3    0    3     78882.34        15.05     79749.65 o
   4    0    3     40316.62        14.90     38994.46 o
   5    0    3      1290.96        28.84      1056.51 o
   6    0    3     35317.68        42.38     35356.61 o
   7    0    3     13766.33        27.56     15394.40 o
   8    0    3      6419.21        28.41      7124.27 o
   9    0    3     11772.25        30.69      9991.67 o
  10    0    3       184.14       183.60        59.12 o
 -11    1    3      5548.76        81.36      5541.98 o
 -10    1    3     10324.59        48.58     11067.23 o
  -9    1    3      1008.70        61.47      1863.12 o
  -8    1    3      5695.72        48.16      5009.06 o
  -7    1    3      9347.02        44.22      9714.14 o
  -6    1    3     30377.00        23.81     31585.51 o
  -5    1    3    130769.02        22.56    138809.90 o
  -4    1    3    130277.68        42.90    132121.26 o
  -3    1    3    171760.51        76.56    173563.56 o
  -2    1    3     10621.36         3.84     10558.46 o
   0    1    3      1580.06        44.09      2953.70 o
   2    1    3    156396.52       113.64    144864.44 o
   3    1    3     44297.62        10.18     39201.79 o
   4    1    3      7782.77         8.12      7452.47 o
   5    1    3     23427.36        16.32     23756.54 o
   6    1    3     21975.10        22.18     21139.40 o
   7    1    3     58564.00        73.79     52167.16 o
   8    1    3      5722.92        32.04      5672.84 o
   9    1    3     10205.04        30.03      9305.17 o
  10    1    3      1561.04        47.75      1546.01 o
 -11    2    3      3073.59        73.79      2896.99 o
 -10    2    3      5715.36        74.30      6631.59 o
  -9    2    3      1652.42        42.38      1908.65 o
  -8    2    3     10633.73        43.69      9576.84 o
  -7    2    3     75421.64        58.68     75369.98 o
  -6    2    3      8441.93        32.95      8971.08 o
  -5    2    3      2358.07        27.14      2112.31 o
  -4    2    3    103490.89        17.56    107018.22 o
  -3    2    3     59638.52        13.91     56069.24 o
  -2    2    3    251923.69        27.56    255059.64 o
  -1    2    3     17710.29         5.66     16632.55 o
   0    2    3    157410.56        18.06    139722.91 o
   1    2    3    181084.29       130.42    186462.52 o
   2    2    3     86394.84        11.63     88359.79 o
   3    2    3    182098.49        25.81    169079.09 o
   4    2    3    135806.99        19.01    132757.23 o
   5    2    3     31244.10        11.22     30967.42 o
   6    2    3     25494.51        30.36     25567.50 o
   7    2    3      1267.36        40.07      1715.31 o
   8    2    3     11852.68        30.14     11929.06 o
   9    2    3       309.41       170.30       532.10 o
  10    2    3      5214.28        44.09      4935.12 o
 -10    3    3       525.33        57.61       967.58 o
  -9    3    3      3974.04        58.22      3892.09 o
  -8    3    3      8510.06        47.47      8971.08 o
  -7    3    3     10166.69        45.97      9921.92 o
  -6    3    3     89970.00        62.73     83544.35 o
  -5    3    3     23195.29        26.32     24956.46 o
  -4    3    3     13428.17        14.14     13996.63 o
  -3    3    3    246422.89        30.03    248222.12 o
  -2    3    3     78316.02        13.76     72142.93 o
  -1    3    3     86889.35        14.21     83040.00 o
   0    3    3    170535.96        23.81    155426.20 o
   3    3    3     44348.15        15.05     42305.71 o
   4    3    3     25708.92        12.25     28202.84 o
   5    3    3       745.84        24.11       659.90 o
   6    3    3     19588.80        46.10     20384.04 o
   7    3    3     31609.28        93.51     26412.65 o
   8    3    3      8922.69        32.04      8839.15 o
   9    3    3      3584.42        62.41      2840.83 o
  10    3    3        77.26       457.10       305.38 o
 -10    4    3       864.36        45.97       668.91 o
  -9    4    3      2603.04        69.22      2177.05 o
  -8    4    3     14103.94        28.20     12547.64 o
  -7    4    3     17577.46        25.30     17223.68 o
  -6    4    3     35291.38        48.16     33732.73 o
  -5    4    3      8350.30        29.81      7880.86 o
  -4    4    3      3210.36        30.47      2972.73 o
  -3    4    3      2951.75        25.10      3088.16 o
  -2    4    3     27506.22         9.24     27618.94 o
  -1    4    3     23786.89         8.24     20284.36 o
   0    4    3     83642.42        13.99     82537.19 o
   1    4    3     32800.83         8.76     32966.83 o
   2    4    3     27915.73        21.25     29870.23 o
   3    4    3    109005.63        39.19    105650.59 o
   4    4    3     98169.42        22.09    100378.72 o
   5    4    3     18675.96        18.58     18436.91 o
   6    4    3     14920.62        21.07     13749.63 o
   7    4    3      1390.54        45.43      1185.16 o
   8    4    3      4087.04        37.70      3935.82 o
   9    4    3      1058.20        94.67       752.74 o
  -9    5    3       791.86        80.28       454.53 o
  -8    5    3      2984.44       107.74      2991.81 o
  -7    5    3       719.31        39.56       516.10 o
  -6    5    3      2547.22        53.88      2480.48 o
  -5    5    3     35107.52        36.24     34377.70 o
  -4    5    3     15276.96        20.16     15092.34 o
  -3    5    3     41852.98        34.69     40668.45 o
  -2    5    3     46461.80        19.62     46880.11 o
  -1    5    3     16512.25        17.06     17871.83 o
   0    5    3     23085.76        21.90     24571.46 o
   1    5    3     10324.59        17.98     10775.04 o
   2    5    3     21010.50        14.14     23702.70 o
   3    5    3     52817.23        38.19     51371.94 o
   4    5    3      4802.49        36.72      4788.91 o
   5    5    3      7413.21        27.14      8036.76 o
   6    5    3      1306.82        30.36      1686.48 o
   7    5    3     12850.49        24.21     11890.91 o
   8    5    3      2960.45        40.70      3010.96 o
   9    5    3      3230.79        47.20      3530.24 o
  -8    6    3      4588.71        80.64      5646.55 o
  -7    6    3     13514.06        55.95     11852.83 o
  -6    6    3      1513.21        53.73      1954.73 o
  -5    6    3      2884.76        57.30      3325.63 o
  -4    6    3     24529.82        24.80     25960.19 o
  -3    6    3     21564.92        37.95     22220.00 o
  -2    6    3     27159.04        37.09     27968.55 o
  -1    6    3     28042.85        32.15     28144.17 o
   0    6    3      7944.16        26.01      9103.98 o
   1    6    3     18084.87        23.62     17499.99 o
   2    6    3     32721.19        35.52     33732.73 o
   3    6    3      4304.67        46.65      4363.45 o
   4    6    3     16620.37        41.86     18579.55 o
   5    6    3     14842.55        24.50     14793.28 o
   6    6    3       147.38        35.64        95.77 o
  -7    7    3       548.96        69.06       633.24 o
  -6    7    3      2512.01       114.92      2730.16 o
  -5    7    3      2181.82        97.42      2177.05 o
  -4    7    3       943.10        48.02       861.92 o
  -3    7    3     20975.73        28.62     23114.50 o
  -2    7    3     11491.84       133.63     12043.85 o
  -1    7    3      6258.39       117.07      6211.54 o
   0    7    3      5697.23       123.65      7392.24 o
   1    7    3      4606.34        75.17      5335.79 o
   2    7    3      2102.22        51.12      2017.03 o
   3    7    3       800.32        31.70       772.04 o
   4    7    3      1928.09        48.72      2177.05 o
   5    7    3      5489.33        41.34      5335.79 o
   6    7    3      2243.92        89.30      2840.83 o
  -5    8    3      2586.74       124.10      3205.80 o
  -4    8    3      1891.38        82.45      2445.79 o
  -3    8    3      2683.24        85.93      3427.17 o
  -2    8    3      2619.39        50.98      3345.82 o
  -1    8    3       801.46        35.40      1333.95 o
   0    8    3      2553.28        70.73      2515.42 o
   1    8    3       109.41        60.84        56.47 o
   2    8    3       126.79        50.55        51.34 o
   3    8    3      4202.93       120.56      3740.95 o
   4    8    3      1641.06        43.16      1643.70 o
   5    8    3        42.25       246.49       241.89 o
  -1    9    3       996.03        49.56      1333.95 o
   0    9    3       306.60        30.91       564.84 o
   1    9    3       593.41        54.02      1114.07 o
  -8   -6    4       586.61        86.12       425.22 o
  -7   -6    4     20146.96        22.28     17731.93 o
  -6   -6    4     10477.57        24.01     11437.97 o
  -5   -6    4      4180.92        23.04      4248.77 o
  -4   -6    4     15180.70        14.82     14371.24 o
  -3   -6    4     29559.92        20.07     29991.17 o
  -2   -6    4     12710.31        16.32     13914.05 o
  -1   -6    4     11431.89        14.90     14120.95 o
   0   -6    4     11876.64        16.24     12159.19 o
   1   -6    4      6264.72        15.68      6350.03 o
   2   -6    4      3185.47        16.08      2972.73 o
   3   -6    4      2509.01        16.73      3146.71 o
   4   -6    4      4751.34        16.81      4959.71 o
   5   -6    4      6263.14        17.14      7302.37 o
  -9   -5    4      2269.57        52.56      2144.56 o
  -8   -5    4      5593.54        37.95      5335.79 o
  -7   -5    4       613.06        47.89      1000.47 o
  -6   -5    4      2641.96        33.99      3551.03 o
  -5   -5    4      8918.91        31.47      9887.14 o
  -4   -5    4     11750.56        33.41     11437.97 o
  -3   -5    4      5821.69        25.40      6129.18 o
  -2   -5    4     76917.48        42.90     73273.83 o
  -1   -5    4     69870.35        17.81     65990.39 o
   0   -5    4     69174.26        17.64     61751.18 o
   1   -5    4     47075.98        16.00     39132.62 o
   2   -5    4     71786.48        39.44     70834.67 o
   3   -5    4      1533.51        19.10      1700.87 o
   4   -5    4      7320.51        17.56      9440.51 o
   5   -5    4      5427.27       189.34      3892.09 o
   6   -5    4      4008.16        28.73      3913.92 o
   7   -5    4      5922.84        28.84      5284.85 o
   8   -5    4       492.84        65.93       762.36 o
 -10   -4    4      1271.64        89.87      1491.53 o
  -9   -4    4      5730.49        66.91      6350.03 o
  -8   -4    4      3182.09       189.61       403.87 o
  -7   -4    4      8757.22        44.36      8740.85 o
  -6   -4    4     35374.09        44.76     33925.58 o
  -5   -4    4     52326.56        35.52     50897.74 o
  -4   -4    4     21635.47        13.69      9372.72 o
  -3   -4    4     59029.56        18.49     56317.79 o
  -2   -4    4     14556.42         8.82     16587.50 o
  -1   -4    4     61330.52        11.56     60541.25 o
   0   -4    4     11361.43         5.81      1079.35 o
   1   -4    4      4348.08        32.95      4158.14 o
   2   -4    4     48973.69        15.68     49177.82 o
   3   -4    4    153037.44       157.00    152136.85 o
   4   -4    4     21199.36        22.85     19446.96 o
   5   -4    4     19063.32        25.91     19544.57 o
   6   -4    4     43584.91        28.30     38034.21 o
   7   -4    4      2516.03        38.19      2209.79 o
   8   -4    4       477.42        75.34       524.07 o
   9   -4    4      6816.15        38.44      6294.45 o
 -10   -3    4      2424.58        72.25      2497.92 o
  -9   -3    4      1735.56        59.91      1491.53 o
  -8   -3    4      9994.00        51.70      9956.77 o
  -7   -3    4      8259.17        45.02      9004.21 o
  -6   -3    4      4157.67        51.41      5133.50 o
  -5   -3    4     16453.19        24.40     15875.10 o
  -4   -3    4     13335.63        18.40     15919.17 o
  -3   -3    4     55866.05        13.40     56483.79 o
  -2   -3    4    124729.05        17.22    122520.27 o
  -1   -3    4     13011.96         7.34     14708.39 o
   0   -3    4    139054.41        21.07    136475.92 o
   1   -3    4     30161.27         8.82     31896.85 o
   2   -3    4    101054.05        62.41     97629.50 o
   3   -3    4     17747.57        30.14     19986.79 o
   4   -3    4      5214.28        18.06      4180.70 o
   5   -3    4     19021.93        25.10     18627.22 o
   6   -3    4     10434.62        26.73     10486.76 o
   7   -3    4      2041.23        35.76      1985.76 o
   8   -3    4     15400.81        30.58     13831.72 o
   9   -3    4      1764.84       356.45       687.11 o
 -10   -2    4      4988.60        71.57      4692.65 o
  -9   -2    4      1959.83        66.10      1833.07 o
  -8   -2    4       498.18        83.54       418.04 o
  -7   -2    4     41505.91        33.87     40457.28 o
  -6   -2    4     74343.48        25.40     73747.63 o
  -5   -2    4      8458.48        29.59      8708.20 o
  -4   -2    4     21085.94         9.67     21856.81 o
  -3   -2    4     71150.23        28.94     64206.95 o
  -2   -2    4     63101.44        42.12     64384.20 o
  -1   -2    4     49297.32        14.52     48175.40 o
   0   -2    4     65316.02        11.09     62535.31 o
   1   -2    4    254368.92        28.94    254354.08 o
   2   -2    4    308069.40        35.28    309204.92 o
   3   -2    4      1319.87        24.70       714.87 o
   4   -2    4     94009.69        15.60     92670.68 o
   5   -2    4     98250.90        27.67     89297.29 o
   6   -2    4     13181.34        26.52     11738.95 o
   7   -2    4      3036.01        34.81      2785.22 o
   8   -2    4       275.89       144.48        53.87 o
   9   -2    4      2634.77        51.55      2915.84 o
  10   -2    4       529.00       101.40       516.10 o
 -11   -1    4      2362.93        93.51      2112.31 o
 -10   -1    4      9900.25        59.29      9170.80 o
  -9   -1    4      5251.90        63.20      6129.18 o
  -8   -1    4     17342.26        42.90     17778.50 o
  -7   -1    4      8669.47        34.81      9305.17 o
  -6   -1    4     72921.60        23.81     73747.63 o
  -5   -1    4     48629.07        19.18     49877.85 o
  -4   -1    4     12537.28         8.12     14455.16 o
  -3   -1    4     62295.17        11.09     60971.99 o
  -2   -1    4     77746.17        55.65     80938.44 o
  -1   -1    4    140280.21        17.31    129466.90 o
   0   -1    4     92130.46        14.75     95349.66 o
   1   -1    4     29480.89         8.88     30294.57 o
   2   -1    4     70899.71        33.99     77593.03 o
   3   -1    4     29360.82         8.53     29149.77 o
   4   -1    4      8731.03         7.18      8449.24 o
   5   -1    4     44158.82        21.90     42090.32 o
   6   -1    4     10078.15        26.21     10415.30 o
   7   -1    4     23009.86        33.18     22481.26 o
   8   -1    4      7397.72        38.56      6461.92 o
   9   -1    4      1476.10        57.76      1258.46 o
  10   -1    4      8434.59        38.32      7665.16 o
 -11    0    4       576.48        85.19       492.55 o
 -10    0    4       229.52       129.96        19.09 o
  -9    0    4     12864.10        47.06     13302.52 o
  -8    0    4     11419.06        48.58     11251.84 o
  -7    0    4      2165.04        49.14      2748.45 o
  -6    0    4     92653.27        30.25     91081.62 o
  -5    0    4     53047.30        16.24     57233.85 o
  -4    0    4     58525.29        12.67     53775.93 o
  -3    0    4    160160.04        36.72    158055.22 o
  -1    0    4    180064.44        22.18    177811.85 o
   1    0    4      5041.00         7.45      6074.57 o
   2    0    4     83688.70        16.56     84964.62 o
   3    0    4    123847.69        22.94    119843.64 o
   4    0    4     68241.11        17.98     51689.30 o
   5    0    4     56297.05        71.74     53048.96 o
   6    0    4     52267.10        40.83     48868.29 o
   7    0    4       987.22        56.85      1011.55 o
   8    0    4     40304.58        32.15     33221.15 o
   9    0    4     10120.36        35.28      9070.66 o
  10    0    4       233.78       163.33       129.02 o
 -11    1    4      2662.56        74.48      2128.40 o
 -10    1    4     10014.00        60.22      9237.86 o
  -9    1    4      5419.90        57.76      6129.18 o
  -8    1    4     17258.08        41.47     17361.56 o
  -7    1    4      9613.80        46.92      9714.14 o
  -6    1    4     70787.92        24.30     74222.96 o
  -5    1    4     47249.72        16.81     50347.29 o
  -4    1    4     12111.00        11.90     13955.31 o
  -3    1    4     62330.12        13.03     62797.79 o
  -2    1    4     79987.15        11.56     79453.82 o
  -1    1    4    144316.41        18.92    133522.40 o
   0    1    4     87042.70        13.47     94918.46 o
   1    1    4     30965.44         8.70     32272.48 o
   2    1    4     65638.44       116.21     75082.40 o
   3    1    4     29070.25        16.65     27968.55 o
   4    1    4      9401.24         9.06      8904.99 o
   5    1    4     43518.13        22.37     42090.32 o
   6    1    4      9621.65        28.62     10167.11 o
   7    1    4     22611.14        33.52     21960.27 o
   8    1    4      6655.30        33.99      6184.02 o
   9    1    4      1163.49        66.26      1321.21 o
  10    1    4      8383.23        43.16      7512.93 o
 -10    2    4      5498.22        83.54      4837.40 o
  -9    2    4      1855.89        63.68      1788.45 o
  -8    2    4       216.09        88.74       317.72 o
  -7    2    4     39521.44        48.58     40598.00 o
  -6    2    4     74512.62        50.13     74127.77 o
  -5    2    4      8515.60        30.58      8872.04 o
  -4    2    4     20400.41        13.40     21960.27 o
  -3    2    4     71700.77        12.96     63324.39 o
  -2    2    4     63544.33        11.02     64561.69 o
  -1    2    4     49346.18         9.12     48713.88 o
   0    2    4     63736.05        10.89     62710.24 o
   1    2    4    245044.80        34.22    254001.66 o
   3    2    4      1431.11        22.75       724.25 o
   4    2    4     89814.10        18.66     91609.78 o
   5    2    4     92988.40        19.27     89506.29 o
   6    2    4     13874.48        25.10     11550.38 o
   7    2    4      3612.01        34.46      3107.62 o
   8    2    4       295.50       142.09        27.48 o
   9    2    4      3075.81        57.30      2785.22 o
  10    2    4       361.00       162.56       500.34 o
 -10    3    4      2342.56        72.76      2497.92 o
  -9    3    4      1686.74        48.86      1518.64 o
  -8    3    4     10397.88        54.91      9852.42 o
  -7    3    4      7614.31        36.24      9204.30 o
  -6    3    4      4195.15        37.82      5058.65 o
  -5    3    4     15637.50        20.25     15655.69 o
  -4    3    4     13926.36        16.00     16452.74 o
  -3    3    4     58153.32        11.36     57904.72 o
  -2    3    4    125975.30        17.14    122642.64 o
  -1    3    4     14462.47         8.76     16051.74 o
   0    3    4    138093.99        21.25    139200.82 o
   1    3    4     31926.54         9.06     33030.32 o
   2    3    4    106269.48        14.90    100489.48 o
   3    3    4     16918.20        29.16     20036.23 o
   4    3    4      5196.97        14.29      4526.55 o
   5    3    4     17686.34        19.98     19107.29 o
   6    3    4     10922.34        28.94     10308.57 o
   7    3    4      1813.91        35.88      1954.73 o
   8    3    4     14556.42        33.99     13708.68 o
   9    3    4       340.03       116.64       650.96 o
 -10    4    4      1829.27        73.96      1451.31 o
  -9    4    4      6857.50        64.64      6405.85 o
  -7    4    4      8526.68        38.94      8513.61 o
  -6    4    4     36695.23        39.31     34963.40 o
  -5    4    4     48774.72        34.81     50347.29 o
  -4    4    4     20534.89        45.16      9406.59 o
  -3    4    4     57830.63        17.64     55903.84 o
  -2    4    4     15254.72        11.02     16904.09 o
  -1    4    4     59775.36        11.49     60112.03 o
   0    4    4     10978.85        19.71       861.92 o
   1    4    4      3577.24        49.56      4340.39 o
   2    4    4     48792.39        35.28     49488.34 o
   3    4    4    149745.78       181.44    148478.39 o
   4    4    4     19387.78        22.47     19986.79 o
   5    4    4     17572.15        23.72     19740.50 o
   6    4    4     43359.73        19.45     38856.55 o
   7    4    4      2136.29        47.75      2080.31 o
   8    4    4       744.20       103.84       500.34 o
   9    4    4      7066.08        46.79      6433.86 o
  -9    5    4      1616.04       165.64      2193.39 o
  -8    5    4      5257.70       148.84      5412.65 o
  -7    5    4      1079.12        43.30      1045.18 o
  -6    5    4      3721.00        64.32      3447.66 o
  -5    5    4     10493.95        33.41      9887.14 o
  -4    5    4     11227.52        21.72     11030.49 o
  -3    5    4      6151.26        33.29      6574.79 o
  -2    5    4     74556.30        45.56     73937.58 o
  -1    5    4     68901.00        19.54     66620.37 o
   0    5    4     64414.44        20.98     61577.60 o
   1    5    4     41363.42        16.97     39548.55 o
   2    5    4     66079.84        40.07     69722.83 o
   3    5    4      1575.30        22.56      1744.38 o
   4    5    4      7560.30        24.11      9271.48 o
   5    5    4      4521.22        39.56      4024.01 o
   6    5    4      3520.05        36.36      3892.09 o
   7    5    4      5504.16        34.69      5386.97 o
   8    5    4       638.07        99.60       772.04 o
  -8    6    4       210.83       104.65       396.88 o
  -7    6    4     16814.31        32.38     17871.83 o
  -6    6    4      9194.89        48.44     11512.85 o
  -5    6    4      4303.36       108.37      4090.80 o
  -4    6    4     13405.01        23.23     13667.79 o
  -3    6    4     28368.66        33.76     29689.29 o
  -2    6    4     13110.25        20.34     13708.68 o
  -1    6    4     11299.69        34.93     13626.96 o
   0    6    4     11466.13        22.28     12043.85 o
   1    6    4      5063.75        41.34      5966.10 o
   2    6    4      3479.82        61.00      2972.73 o
   3    6    4      2630.66        43.56      3107.62 o
   4    6    4      5097.96        60.22      4910.60 o
   5    6    4      6963.90        53.14      7452.47 o
  -7    7    4       679.12        47.06       762.36 o
  -6    7    4      1797.76        63.36      2080.31 o
  -5    7    4      9002.21        42.51      9237.86 o
  -4    7    4      3710.03       100.80      3805.36 o
  -3    7    4      7575.96        76.21      8449.24 o
  -2    7    4     14368.82        31.47     15178.34 o
  -1    7    4      5146.63        85.75      5752.09 o
   0    7    4     14636.16        30.91     16768.05 o
   1    7    4       907.82        30.36      1045.18 o
   2    7    4      1032.34        34.22      1233.78 o
   3    7    4      4716.94        89.49      4203.33 o
   4    7    4       336.72        50.98       305.38 o
   5    7    4      1246.80        32.83       945.96 o
   6    7    4       420.25        51.98       317.72 o
  -5    8    4      2537.14        41.73      2766.81 o
  -4    8    4       390.46        40.83       556.56 o
  -3    8    4       751.31        35.05      1090.86 o
  -2    8    4       646.18        27.98       590.03 o
  -1    8    4      2337.72        56.85      2822.24 o
   0    8    4      1754.77        45.83      1878.23 o
   1    8    4       202.21        60.84        95.77 o
   2    8    4        99.60        63.04        53.87 o
   3    8    4      3011.81        58.37      3698.32 o
   4    8    4       234.09        40.45        92.38 o
  -8   -6    5       256.32        84.64       215.48 o
  -7   -6    5      4188.68        29.16      3848.60 o
  -6   -6    5      4332.27        26.83      4837.40 o
  -5   -6    5      3612.01        25.81      4068.48 o
  -4   -6    5     20727.36        21.07     21753.59 o
  -3   -6    5      6372.83        18.66      6803.46 o
  -2   -6    5      5433.16        17.14      7332.27 o
  -1   -6    5       172.66        84.27        20.64 o
   0   -6    5      4350.72        19.80      2177.05 o
   1   -6    5     10993.52        16.32     11852.83 o
   2   -6    5      5933.62        15.76      5966.10 o
   3   -6    5      1249.62        26.42      1587.51 o
   4   -6    5     21503.29        14.75     23220.90 o
   5   -6    5       722.00        39.06       989.44 o
   6   -6    5      1537.42        24.11      2292.70 o
  -9   -5    5      3204.69        54.61      2972.73 o
  -8   -5    5       948.02        59.91      1478.06 o
  -7   -5    5     13935.80        27.25     13464.25 o
  -6   -5    5      3070.27        33.76      1546.01 o
  -5   -5    5     33109.44        18.15     29870.23 o
  -4   -5    5     20294.85        25.10     17546.26 o
  -3   -5    5     29939.38        23.33     28085.57 o
  -2   -5    5     40248.38        24.30     39340.31 o
  -1   -5    5     27020.78        23.52     25960.19 o
   0   -5    5      9393.49        16.81      8938.00 o
   1   -5    5     63408.28        39.31     61751.18 o
   2   -5    5     28767.55        25.00     29568.97 o
   3   -5    5      5532.38        29.81      6294.45 o
   4   -5    5      3561.70        19.36      3571.89 o
   5   -5    5     13407.32        21.62     13914.05 o
   6   -5    5      1298.16        45.56      1359.60 o
   7   -5    5      1246.09        42.12      1000.47 o
   8   -5    5       519.38        82.81       564.84 o
  -9   -4    5      7719.38        76.04      6919.26 o
  -8   -4    5      4681.30        59.91      4432.98 o
  -7   -4    5      1675.26        42.90      1848.06 o
  -6   -4    5     23669.82        28.94     23114.50 o
  -5   -4    5     54233.09        46.10     53210.08 o
  -4   -4    5      2569.48        35.64      2550.60 o
  -3   -4    5     23470.24        17.98     24352.80 o
  -2   -4    5    113124.60        27.04    110940.94 o
  -1   -4    5     47288.85        14.82     45751.87 o
   0   -4    5      2541.17        39.19      2242.77 o
   1   -4    5     66543.36        19.98     57317.49 o
   2   -4    5     12298.81        12.53     13545.48 o
   3   -4    5    101493.22        55.35    101266.53 o
   4   -4    5       658.44        60.84      1149.34 o
   5   -4    5      2106.81        29.16      2934.74 o
   6   -4    5      9633.42        29.27      9338.91 o
   7   -4    5       558.38        70.39       484.83 o
   8   -4    5      1274.49        62.57      1700.87 o
   9   -4    5      2672.89        45.43      2209.79 o
 -10   -3    5      3377.93        64.80      3826.95 o
  -9   -3    5      4093.44        84.09      4340.39 o
  -8   -3    5      6460.94        48.86      5858.61 o
  -7   -3    5     14818.19        29.81     14921.08 o
  -6   -3    5      5942.87        48.58      6239.11 o
  -5   -3    5     16468.59        35.16     16768.05 o
  -4   -3    5     10741.25        30.47     10273.11 o
  -3   -3    5      8337.52        13.62      8938.00 o
  -2   -3    5     68126.22        14.29     64650.52 o
  -1   -3    5     67428.51        13.99     66891.28 o
   0   -3    5     65971.92        17.98     65184.82 o
   1   -3    5     13635.23         9.92     12275.09 o
   2   -3    5     26011.24        11.56     27098.66 o
   3   -3    5     34700.24        37.82     40036.58 o
   4   -3    5     54625.04        21.07     52888.08 o
   5   -3    5      9422.58        24.60     10308.57 o
   6   -3    5      5272.21        31.70      4861.74 o
   7   -3    5      2955.01        34.57      2896.99 o
   8   -3    5      2430.49        53.58      2080.31 o
   9   -3    5       247.12       126.79       668.91 o
 -10   -2    5       334.52        72.59       696.31 o
  -9   -2    5      2514.02        53.88      2112.31 o
  -8   -2    5      7365.07        44.76      8194.18 o
  -7   -2    5      9870.42        28.62     10237.72 o
  -6   -2    5     12104.40        26.94     13790.65 o
  -5   -2    5     38278.92        24.11     38444.28 o
  -4   -2    5    230275.22        37.45    227266.16 o
  -3   -2    5     12210.25        13.62     12352.65 o
  -2   -2    5     11094.41        11.70     12236.39 o
  -1   -2    5     81270.61        14.67     81735.86 o
   0   -2    5     28257.61         8.82     26869.01 o
   1   -2    5     95938.87        17.89     99605.09 o
   2   -2    5      8141.45        11.70     11625.63 o
   3   -2    5     13848.58        14.14     13545.48 o
   4   -2    5     40120.09        16.32     37490.87 o
   5   -2    5      3785.94        26.83      4764.75 o
   6   -2    5     16146.78        29.48     17177.84 o
   7   -2    5     33178.62        25.70     29448.90 o
   8   -2    5      1168.27        61.47       892.97 o
   9   -2    5      3052.56        47.33      3245.50 o
 -10   -1    5      5843.07        71.40      5284.85 o
  -9   -1    5      7346.20        54.02      7242.76 o
  -8   -1    5     10442.80        48.72      9991.67 o
  -7   -1    5     37194.98        51.12     36817.20 o
  -6   -1    5      3803.19        51.27      4716.62 o
  -5   -1    5     45577.98        23.23     47259.25 o
  -4   -1    5     20623.83         6.55     22428.89 o
  -3   -1    5      1251.04        17.39      2242.77 o
  -2   -1    5    142430.76        23.91    143272.54 o
  -1   -1    5    214443.09        47.06    195473.14 o
   0   -1    5    147171.98        22.66    136605.06 o
   1   -1    5    104199.84        39.31    123132.72 o
   2   -1    5     22061.16        12.25     23220.90 o
   3   -1    5     23003.79         9.18     23810.44 o
   4   -1    5      4973.07        19.10      5858.61 o
   5   -1    5     25956.43        21.53     25903.91 o
   6   -1    5     26208.37        29.92     25567.50 o
   7   -1    5     11123.92        29.92     10237.72 o
   8   -1    5      7761.61        34.22      8225.85 o
   9   -1    5      1201.32        72.08      1744.38 o
 -10    0    5       226.50       136.19       158.31 o
  -9    0    5     19212.73        40.20     17871.83 o
  -8    0    5      1567.37        46.65      3166.34 o
  -7    0    5      5772.96        45.02      5133.50 o
  -6    0    5     80298.56        33.64     82838.69 o
  -5    0    5    101812.05        16.16    101711.90 o
  -4    0    5     56510.80        11.16     48945.58 o
  -3    0    5      1350.56        14.67       677.98 o
  -2    0    5    194807.48        56.70    195627.70 o
  -1    0    5     19588.80        12.04     21445.40 o
   0    0    5     48061.79        11.36     10775.04 o
   1    0    5     16448.06        13.54     18436.91 o
   2    0    5    199353.32       182.25    195936.99 o
   3    0    5    334338.37        49.56    326743.64 o
   4    0    5     11261.45         8.07     11363.33 o
   5    0    5     47882.19        40.45     44933.23 o
   6    0    5     90030.00        52.42     74508.89 o
   7    0    5      5083.69        36.48      4090.80 o
   8    0    5      6902.29        36.97      6774.67 o
   9    0    5       379.47       177.42       383.07 o
 -10    1    5      5628.00        68.56      5412.65 o
  -9    1    5      7206.31        61.00      7272.53 o
  -8    1    5     10424.41        49.28      9783.15 o
  -7    1    5     34849.42        35.76     36282.65 o
  -6    1    5      4321.75        48.86      4959.71 o
  -5    1    5     44171.43        28.20     45826.66 o
  -4    1    5     19622.41        11.36     22220.00 o
  -3    1    5      1705.69         8.70      2621.69 o
  -2    1    5    141466.25        21.72    139853.58 o
  -1    1    5    207516.69        29.38    191935.24 o
   0    1    5    141015.27       105.47    136734.27 o
   1    1    5    106458.64        48.58    126217.86 o
   2    1    5     22946.19        51.55     24243.84 o
   3    1    5     20764.81        68.89     23220.90 o
   4    1    5      4754.10         9.67      5805.22 o
   5    1    5     25744.20        13.03     25344.45 o
   6    1    5     26533.15        29.70     25567.50 o
   7    1    5     11329.47        27.56     10202.39 o
   8    1    5      8971.88        35.88      8162.57 o
   9    1    5      1015.70        84.64      1601.46 o
 -10    2    5       967.83        69.22       705.56 o
  -9    2    5      2323.24        59.44      2001.36 o
  -8    2    5      7282.92        42.25      8036.76 o
  -7    2    5     10026.02        50.27      9271.48 o
  -6    2    5     11638.09        28.30     13831.72 o
  -5    2    5     40380.90        22.18     39757.34 o
  -4    2    5    230016.16        37.70    227599.52 o
  -3    2    5     13190.52         6.66     12902.47 o
  -2    2    5     10838.89         7.45     12120.68 o
  -1    2    5     82644.75        14.98     83645.40 o
   0    2    5     28257.61        11.09     26469.48 o
   1    2    5     92829.90        99.60     97084.24 o
   2    2    5      8330.21        68.56     11776.85 o
   3    2    5     12505.95        27.56     13545.48 o
   4    2    5     37372.62        64.80     36415.92 o
   5    2    5      3331.60        23.43      4386.56 o
   6    2    5     16106.15        30.69     17040.69 o
   7    2    5     34618.32        25.30     29749.55 o
   8    2    5      1243.27        72.59       913.98 o
   9    2    5      3100.26        51.12      3205.80 o
 -10    3    5      3590.41        90.25      3892.09 o
  -9    3    5      4317.80        63.04      4271.59 o
  -8    3    5      6057.51        44.89      6020.21 o
  -7    3    5     14296.98        25.20     15049.44 o
  -6    3    5      5847.66        41.34      6433.86 o
  -5    3    5     16630.68        21.81     17132.06 o
  -4    3    5      9600.08        14.06      9887.14 o
  -3    3    5      8487.94        10.63      9070.66 o
  -2    3    5     69463.87        11.63     65184.82 o
  -1    3    5     64546.48        12.32     66440.07 o
   0    3    5     67236.49        13.32     66530.19 o
   1    3    5     12964.10        41.60     11776.85 o
   2    3    5     27463.12        68.23     28261.56 o
   3    3    5     33335.46        27.67     39409.66 o
   4    3    5     53800.80        62.09     53290.73 o
   5    3    5      8508.22        14.14      9817.75 o
   6    3    5      5173.92        31.81      4959.71 o
   7    3    5      2748.90        39.82      2785.22 o
   8    3    5      2289.62        47.61      2001.36 o
   9    3    5       445.63       128.37       642.07 o
  -9    4    5      7487.44        61.31      6890.22 o
  -8    4    5      5096.53        50.13      4503.07 o
  -7    4    5      1641.06        49.42      1848.06 o
  -6    4    5     22572.06        38.94     23487.96 o
  -5    4    5     55196.80        44.36     53533.05 o
  -4    4    5      2259.10        36.48      2586.02 o
  -3    4    5     23534.63        14.75     23864.40 o
  -2    4    5    110616.11        26.21    109548.39 o
  -1    4    5     47563.25        16.08     45901.51 o
   0    4    5      2305.92        31.81      2276.00 o
   1    4    5     62325.12        19.54     57568.79 o
   2    4    5     12816.50        16.48     14623.73 o
   3    4    5     96310.92       158.51    101489.10 o
   4    4    5       716.63        24.21      1161.22 o
   5    4    5      2157.60        36.72      2621.69 o
   6    4    5      9576.58        67.08      9440.51 o
   7    4    5       343.36        75.17       454.53 o
   8    4    5      1658.93        59.29      1700.87 o
   9    4    5      2985.53        53.44      2160.77 o
  -9    5    5      2245.81       148.60      2915.84 o
  -8    5    5      1467.66        57.46      1518.64 o
  -7    5    5     11791.79       100.00     13545.48 o
  -6    5    5      1632.97        59.44      1615.48 o
  -5    5    5     33233.29       137.83     30477.34 o
  -4    5    5     17891.74        31.14     17499.99 o
  -3    5    5     27251.41        29.38     27851.77 o
  -2    5    5     40429.14        34.81     38718.88 o
  -1    5    5     26771.50        27.88     26640.34 o
   0    5    5      8210.17        29.16      8289.37 o
   1    5    5     54639.06        45.97     61144.72 o
   2    5    5     27155.74        23.91     29749.55 o
   3    5    5      5655.04        33.06      6518.23 o
   4    5    5      3622.84        30.69      3634.83 o
   5    5    5     12834.62        23.43     13464.25 o
   6    5    5      1029.13        42.25      1385.50 o
   7    5    5      1060.15        54.76      1079.35 o
   8    5    5       283.92        81.00       516.10 o
  -8    6    5       242.11        51.27       190.59 o
  -7    6    5      4277.16       176.62      3826.95 o
  -6    6    5      4023.36       133.40      4788.91 o
  -5    6    5      3762.60       122.54      4203.33 o
  -4    6    5     19502.12        40.96     21394.25 o
  -3    6    5      6163.82        51.84      6977.53 o
  -2    6    5      5119.40        31.70      7183.39 o
  -1    6    5        88.17        68.72         1.95 o
   0    6    5      3155.07        74.65      2226.25 o
   1    6    5     10469.38        38.19     11701.12 o
   2    6    5      6113.68        58.22      6184.02 o
   3    6    5      1033.62        28.20      1601.46 o
   4    6    5     21473.97        15.84     22902.44 o
   5    6    5       487.53        19.10      1090.86 o
   6    6    5      1665.46        38.19      2292.70 o
  -6    7    5      2123.37        98.80      2411.34 o
  -5    7    5       532.22        43.96       590.03 o
  -4    7    5      1839.55        54.02      1803.26 o
  -3    7    5       699.07        29.16       872.21 o
  -2    7    5       476.11        26.73       882.56 o
  -1    7    5      3452.74        86.49      4180.70 o
   0    7    5      7987.00        98.21      8675.62 o
   1    7    5      1936.88        50.84      2394.21 o
   2    7    5      2066.61        49.98      2128.40 o
   3    7    5      5043.84       128.14      5490.07 o
   4    7    5      1207.56        63.52      1022.70 o
   5    7    5      1114.22        31.92      1715.31 o
  -4    8    5       303.80        65.29       389.94 o
  -3    8    5       981.57        49.70      1197.23 o
  -2    8    5      4278.47       121.66      5541.98 o
  -1    8    5       676.52        32.15       882.56 o
   0    8    5       177.69        31.25       185.80 o
   1    8    5       489.74        40.32       556.56 o
   2    8    5      1907.07        62.41      2343.18 o
   3    8    5      2623.49        58.22      3468.21 o
  -7   -6    6      1615.24        43.03      1137.52 o
  -5   -6    6      1190.94        35.40      1398.54 o
  -4   -6    6     24960.84        17.81     24516.70 o
  -3   -6    6      3685.70        21.07      3913.92 o
  -2   -6    6      2922.48        25.50      3186.04 o
  -1   -6    6     23966.14        20.52     24080.86 o
   0   -6    6       821.40        25.20       275.61 o
   1   -6    6      3793.33       108.78      3740.95 o
   2   -6    6      1681.82        22.09      1321.21 o
   3   -6    6      2265.76        69.89      2177.05 o
   4   -6    6     21170.25        16.89     22115.93 o
   5   -6    6       276.89        43.96       581.57 o
   6   -6    6      2276.24        32.95      2080.31 o
  -8   -5    6      1842.98        41.99      1818.13 o
  -7   -5    6      6123.06        33.41      6688.64 o
  -6   -5    6      5424.32        38.81      5234.16 o
  -5   -5    6      5670.09        26.52      5805.22 o
  -4   -5    6     11666.16        17.81     12508.52 o
  -3   -5    6     16754.71        20.52     16229.35 o
  -2   -5    6      5188.32        21.07      5033.83 o
  -1   -5    6     14740.39        20.79     15351.07 o
   0   -5    6      5553.23        20.61      6101.84 o
   1   -5    6      3301.65        24.50      2915.84 o
   2   -5    6      9335.42       108.99      8099.54 o
   3   -5    6      5459.73        16.73      6803.46 o
   4   -5    6        86.30       125.66       349.63 o
   5   -5    6     17463.62        22.00     16904.09 o
   6   -5    6        87.61       186.60        92.38 o
   7   -5    6         1.49      9578.54       432.45 o
  -9   -4    6       588.55        64.16       524.07 o
  -8   -4    6       197.96       106.50       548.35 o
  -7   -4    6       150.31       104.86       336.69 o
  -6   -4    6     15472.87        40.07     14329.37 o
  -5   -4    6      3366.32        39.82      4203.33 o
  -4   -4    6      5162.42        41.09      5033.83 o
  -3   -4    6     85655.73        54.46     85270.53 o
  -2   -4    6     19917.68        21.25     20886.09 o
  -1   -4    6      6694.51        13.62      5646.55 o
   0   -4    6      2446.29        17.39      2463.10 o
   1   -4    6     35921.62        36.24     35950.55 o
   2   -4    6     16967.67        20.79     18674.95 o
   3   -4    6      7574.22        18.92      8385.11 o
   4   -4    6      2060.25        28.30      2915.84 o
   5   -4    6      6040.40        26.83      5620.31 o
   6   -4    6      4112.66        33.29      3848.60 o
   7   -4    6      3227.38        39.19      3285.44 o
   8   -4    6       529.46        94.87       548.35 o
 -10   -3    6      4126.78       256.00      3848.60 o
  -9   -3    6      8500.84        41.22      6717.25 o
  -8   -3    6      5529.41        61.00      4644.89 o
  -7   -3    6      8206.55        32.72      8513.61 o
  -6   -3    6     49581.93        31.70     48405.81 o
  -5   -3    6      1249.62        43.16      1246.09 o
  -4   -3    6     14203.87        71.40     15481.25 o
  -2   -3    6     44121.00        18.49     43902.01 o
  -1   -3    6    174206.06        33.41    163520.71 o
   0   -3    6     80015.44        25.10     72801.55 o
   1   -3    6     40986.00        52.71     43027.64 o
   2   -3    6     30227.30        15.21     34377.70 o
   3   -3    6     51008.22        66.91     47945.54 o
   4   -3    6      3439.82        48.86      3592.81 o
   5   -3    6      4315.18        37.70      4503.07 o
   6   -3    6      6115.24        30.80      4910.60 o
   7   -3    6      2500.00        45.29      2915.84 o
   8   -3    6      1132.32        63.04       903.45 o
   9   -3    6      1788.44        56.55      2017.03 o
 -10   -2    6       321.13        89.68       598.55 o
  -9   -2    6      4079.38        68.23      4456.28 o
  -8   -2    6     15227.56        52.56     14963.81 o
  -7   -2    6     13954.70        31.81     15481.25 o
  -6   -2    6     14311.34        41.73     13955.31 o
  -5   -2    6     10518.55        40.70     11400.62 o
  -4   -2    6    107380.74        30.25    103953.42 o
  -3   -2    6      2900.90        17.39      3088.16 o
  -2   -2    6      8397.89        14.75      8099.54 o
  -1   -2    6     80343.90        13.84     78569.64 o
   0   -2    6      6663.46        10.50      5885.39 o
   1   -2    6     13367.98        11.63     15481.25 o
   2   -2    6     21904.00        12.67     23380.95 o
   3   -2    6     16664.23        15.60     16051.74 o
   4   -2    6     71786.48        46.38     67980.40 o
   5   -2    6      4506.44        27.25      4158.14 o
   6   -2    6      1614.43        45.16      1863.12 o
   7   -2    6     24473.47        32.95     20734.83 o
   8   -2    6      2909.52        51.55      2859.49 o
   9   -2    6       925.98        77.79      1137.52 o
 -10   -1    6      6073.08        68.06      5672.84 o
  -9   -1    6      3251.28        61.94      4046.21 o
  -8   -1    6      6935.56        54.76      6919.26 o
  -7   -1    6     16450.63        38.32     15264.58 o
  -6   -1    6     65674.31        57.76     66350.01 o
  -5   -1    6      3996.77        45.02      5335.79 o
  -4   -1    6      9584.41        19.45      9887.14 o
  -3   -1    6     33496.32        14.67     34377.70 o
  -2   -1    6     55201.50        15.52     53210.08 o
  -1   -1    6     86930.63        15.13     83140.75 o
   0   -1    6    180370.09        25.30    160146.34 o
   1   -1    6    120568.67        67.90    140376.89 o
   2   -1    6     55272.01        14.75     56483.79 o
   3   -1    6     11104.94        17.31     12942.20 o
   4   -1    6       117.94        31.81         1.95 o
   5   -1    6     67912.36        46.79     65095.62 o
   6   -1    6      1855.02        34.81      2080.31 o
   7   -1    6     11083.88        32.04     11288.94 o
   8   -1    6      7772.19        35.16      6890.22 o
   9   -1    6      1302.49        72.25      1209.35 o
 -10    0    6       235.32       153.02        82.58 o
  -9    0    6      9298.74        49.14      6948.37 o
  -8    0    6       821.40        43.69      1209.35 o
  -7    0    6      3809.36        28.94      1985.76 o
  -6    0    6    106047.92        63.36     91398.33 o
  -5    0    6    112929.60        74.65    112225.17 o
  -4    0    6       324.36        98.80       383.07 o
  -3    0    6    161097.88        25.00    155150.75 o
  -2    0    6     36233.12        16.08     39340.31 o
  -1    0    6      9473.13        14.67      7974.21 o
   1    0    6     31321.92        11.90     35488.17 o
   2    0    6     22461.02        13.03     24846.15 o
   4    0    6      2112.32        31.25      2766.81 o
   5    0    6     14515.43        27.35     14371.24 o
   6    0    6     32565.81        35.52     29508.90 o
   7    0    6     12573.14        37.09      7213.04 o
   8    0    6     20144.12        32.72     16140.42 o
   9    0    6      4564.35        61.78      2675.65 o
 -10    1    6      6467.38        64.64      5620.31 o
  -9    1    6      3509.38        50.27      4046.21 o
  -8    1    6      6361.66        50.84      6890.22 o
  -7    1    6     16017.43        48.16     15437.79 o
  -6    1    6     66491.78        59.44     65900.64 o
  -5    1    6      3862.62        12.04      4861.74 o
  -4    1    6      9009.81        10.76     10308.57 o
  -3    1    6     33280.70         9.06     34248.22 o
  -2    1    6     54396.23        11.42     55244.70 o
  -1    1    6     84576.27        16.81     83443.35 o
   0    1    6    173447.26        42.51    161407.60 o
   1    1    6    120291.05        19.36    137899.89 o
   2    1    6     56525.06       125.22     55986.51 o
   3    1    6     10459.15        52.13     12547.64 o
   4    1    6       142.56       178.76        16.15 o
   5    1    6     68094.90        47.47     64739.42 o
   6    1    6      1638.63        75.69      2096.28 o
   7    1    6     10743.32        32.83     11140.89 o
   8    1    6      7994.15        35.64      7153.80 o
   9    1    6      1290.96       101.00      1125.77 o
 -10    2    6       678.08        91.97       624.48 o
  -9    2    6      4329.64        58.52      4432.98 o
  -8    2    6     17061.58        49.42     15049.44 o
  -7    2    6     14679.75        41.34     15221.43 o
  -6    2    6     13660.93        24.01     13872.85 o
  -5    2    6     10496.00        20.07     11512.85 o
  -4    2    6    103806.40        61.00    103503.16 o
  -3    2    6      3094.70        14.75      3345.82 o
  -2    2    6      7724.65         7.29      7726.49 o
  -1    2    6     80360.91        15.05     79552.37 o
   0    2    6      7121.67        12.96      5939.14 o
   1    2    6     13351.80        14.06     16051.74 o
   2    2    6     22129.54        68.06     23648.92 o
   3    2    6     16162.04       113.42     16140.42 o
   4    2    6     67091.36        99.80     67889.30 o
   5    2    6      4759.62        34.11      4386.56 o
   6    2    6      1937.76        44.89      1818.13 o
   7    2    6     24226.92        34.81     20085.74 o
   8    2    6      2409.83        51.84      2748.45 o
   9    2    6       939.42        88.92      1173.16 o
 -10    3    6      4197.74        51.98      4024.01 o
  -9    3    6      7733.44        69.22      6631.59 o
  -8    3    6      5269.31        56.25      4573.70 o
  -7    3    6      7812.79        59.44      8289.37 o
  -6    3    6     50382.29        20.88     48945.58 o
  -5    3    6      1240.45        35.28      1333.95 o
  -4    3    6     14127.70        13.99     15611.99 o
  -3    3    6       991.62        58.37       336.69 o
  -2    3    6     42156.30        15.37     42955.17 o
  -1    3    6    167477.38        34.69    162673.82 o
   0    3    6     78921.66        23.81     73084.74 o
   1    3    6     40136.12        55.20     41661.20 o
   2    3    6     31538.21        66.75     34054.45 o
   3    3    6     49644.30       173.71     46804.47 o
   4    3    6      3301.65        30.80      3592.81 o
   5    3    6      4525.25        37.21      4479.64 o
   6    3    6      5263.50        33.99      4813.12 o
   7    3    6      2470.09        40.96      2991.81 o
   8    3    6       956.66        67.90       892.97 o
   9    3    6      1887.90        84.27      1985.76 o
  -9    4    6       566.44       119.03       484.83 o
  -8    4    6       216.38        69.22       516.10 o
  -7    4    6        97.81       170.82       343.13 o
  -6    4    6     14945.06        26.73     13831.72 o
  -5    4    6      3762.60        39.19      4573.70 o
  -4    4    6      4590.06        33.41      5033.83 o
  -3    4    6     86136.38        47.06     86602.46 o
  -2    4    6     19982.65        19.89     21139.40 o
  -1    4    6      7125.05        14.36      5831.88 o
   0    4    6      2454.21        23.72      2568.28 o
   1    4    6     34651.82        35.64     35818.13 o
   2    4    6     16790.98        23.91     18200.39 o
   3    4    6      8386.90        24.21      8971.08 o
   4    4    6      1963.38        36.36      2822.24 o
   5    4    6      5921.30        21.34      5568.03 o
   6    4    6      3808.12        33.99      3935.82 o
   7    4    6      3297.06        39.94      3305.51 o
   8    4    6       922.94        95.65       540.19 o
  -8    5    6      1304.65        74.30      1715.31 o
  -7    5    6      6054.40       121.66      6717.25 o
  -6    5    6      5087.97        47.89      5361.35 o
  -5    5    6      5575.61       114.70      5594.14 o
  -4    5    6     10774.44        28.41     12120.68 o
  -3    5    6     14397.60        23.91     15787.15 o
  -2    5    6      4928.04        57.91      4813.12 o
  -1    5    6     14595.06        27.77     15092.34 o
   0    5    6      4971.66        53.58      5646.55 o
   1    5    6      2554.29        27.14      2568.28 o
   2    5    6      8056.86        27.88      7880.86 o
   3    5    6      5556.21        19.36      6832.32 o
   4    5    6        97.02        44.89       362.83 o
   5    5    6     15033.21        16.00     17177.84 o
   6    5    6       245.24        89.49        95.77 o
   7    5    6       131.33       157.50       425.22 o
  -7    6    6      1278.78        44.22      1173.16 o
  -6    6    6       768.40        54.91       615.78 o
  -5    6    6      1313.34        40.83      1546.01 o
  -4    6    6     22215.90        58.68     24135.13 o
  -3    6    6      4727.94        77.26      3979.79 o
  -2    6    6      2917.08        59.91      3166.34 o
  -1    6    6     24211.36        43.03     24352.80 o
   0    6    6       655.87        47.47       317.72 o
   1    6    6      4008.16        47.20      3698.32 o
   2    6    6      1339.56        40.58      1372.52 o
   3    6    6      2351.28        53.88      2193.39 o
   4    6    6     19424.00        20.25     22533.69 o
   5    6    6       589.52        42.25       564.84 o
   6    6    6      2275.29        37.82      2080.31 o
  -6    7    6      1849.86       105.06      2785.22 o
  -5    7    6       271.59       118.81       432.45 o
  -4    7    6      1391.29        72.25      1478.06 o
  -3    7    6      1168.96        42.77      1149.34 o
  -2    7    6      1524.12        44.76      1773.70 o
  -1    7    6      7091.32       109.41      8162.57 o
   0    7    6      8311.97        88.55      7849.86 o
   1    7    6       749.12        27.14      1011.55 o
   2    7    6      2631.69        82.63      3698.32 o
   3    7    6      2369.74        75.86      3406.74 o
   4    7    6       177.16        31.36       323.98 o
  -3    8    6       906.01        37.58      1246.09 o
  -2    8    6      3545.01        79.57      4340.39 o
  -1    8    6       130.19        41.47        39.58 o
   0    8    6      1336.63        48.58      1546.01 o
   1    8    6       977.81        40.70      1308.54 o
   2    8    6      9335.42       122.54     10884.15 o
  -7   -6    7       -28.09       470.46       117.39 o
  -6   -6    7       789.05        43.30      1221.54 o
  -5   -6    7      2061.16        38.69      2657.60 o
  -4   -6    7      3589.21        29.59      4456.28 o
  -3   -6    7      1352.77        34.34      1573.61 o
  -2   -6    7       893.41        38.32       743.18 o
  -1   -6    7     13126.28        22.18     13464.25 o
   0   -6    7      6583.70        18.23      6184.02 o
   1   -6    7       968.45        37.45       477.16 o
   2   -6    7      5725.95        21.81      5541.98 o
   3   -6    7      5178.24        33.41      5438.40 o
   4   -6    7      3348.94        29.92      2991.81 o
   5   -6    7      3662.67        27.88      3957.77 o
  -8   -5    7      6536.72        38.56      5831.88 o
  -7   -5    7      4780.34        30.47      4573.70 o
  -6   -5    7       641.10        53.29       743.18 o
  -5   -5    7      2386.32        31.70      2621.69 o
  -4   -5    7      3822.95        27.46      4180.70 o
  -3   -5    7       722.53        41.22      1258.46 o
  -2   -5    7     19326.56        23.04     18012.27 o
  -1   -5    7      4525.25        23.91      3762.36 o
   0   -5    7     22374.18        22.09     21037.89 o
   1   -5    7     11306.07        19.10     11890.91 o
   2   -5    7      4174.45        64.96      3979.79 o
   3   -5    7      1926.33        33.64      2766.81 o
   4   -5    7      4659.43        27.14      6350.03 o
   5   -5    7      1275.92        46.79      1878.23 o
   6   -5    7       413.72        79.03       317.72 o
   7   -5    7      1498.46        45.02      1114.07 o
  -9   -4    7        87.98        86.86       231.15 o
  -8   -4    7      1237.63        45.02      1056.51 o
  -7   -4    7       979.69        53.00       752.74 o
  -6   -4    7     20331.91        39.06     18484.40 o
  -5   -4    7      1117.56        39.19      1385.50 o
  -4   -4    7     15272.02        24.30     15787.15 o
  -3   -4    7     51970.32        37.09     51055.57 o
  -2   -4    7     43789.75        27.98     42882.76 o
  -1   -4    7      1145.82        26.52      1657.90 o
   0   -4    7       936.97        34.22       447.11 o
   1   -4    7      3320.06        23.23      4550.10 o
   2   -4    7     21112.09        24.21     22691.36 o
   3   -4    7      1914.06        26.32      1686.48 o
   4   -4    7       409.25        47.06       733.68 o
   5   -4    7      9463.40        24.60      9887.14 o
   6   -4    7      3281.00        33.41      2953.70 o
   7   -4    7       647.19        75.34       317.72 o
  -9   -3    7      3805.66        59.29      4692.65 o
  -8   -3    7     10735.03        38.81     11587.97 o
  -7   -3    7      4060.24        56.70      5009.06 o
  -6   -3    7     10106.28        43.82     10379.66 o
  -5   -3    7     46690.57        45.56     47183.30 o
  -4   -3    7      9588.33        23.04     10379.66 o
  -3   -3    7     31912.25        28.94     31337.54 o
  -2   -3    7     25039.90        18.15     23648.92 o
  -1   -3    7        69.72       266.67        85.78 o
   0   -3    7     80820.80        23.33     74508.89 o
   1   -3    7      2972.43        19.80      3010.96 o
   2   -3    7     35686.99        28.94     36683.20 o
   3   -3    7     15376.00        20.52     16051.74 o
   4   -3    7      5836.96        24.11      7183.39 o
   5   -3    7       332.70        95.65       432.45 o
   6   -3    7      3525.98        34.34      3762.36 o
   7   -3    7       505.80       116.21       781.78 o
   8   -3    7      3699.07        48.02      3325.63 o
 -10   -2    7      5025.39       248.69      5108.49 o
  -9   -2    7      1800.30        82.99      2048.55 o
  -8   -2    7      1008.70        50.98       293.29 o
  -7   -2    7      5364.10        49.14      6047.36 o
  -6   -2    7      2180.89        42.77      3010.96 o
  -5   -2    7     87521.31        55.35     83746.51 o
  -4   -2    7     35280.11        31.02     32840.03 o
  -3   -2    7      9735.77        19.01      9714.14 o
  -2   -2    7     60999.12        22.37     57233.85 o
  -1   -2    7     75548.02        20.43     73463.17 o
   0   -2    7      8554.40        15.13      9817.75 o
   1   -2    7     24938.73        15.84     24462.01 o
   2   -2    7     32583.86        16.48     35356.61 o
   3   -2    7     11350.77        21.16     11852.83 o
   4   -2    7     15143.76        24.70     16140.42 o
   5   -2    7      5264.95        30.58      6239.11 o
   6   -2    7      6151.26        34.81      7124.27 o
   7   -2    7     15087.21        28.94     14162.51 o
   8   -2    7       338.56       114.92       484.83 o
 -10   -1    7      7837.56        66.59      8321.22 o
  -9   -1    7      2675.99        63.84      2377.14 o
  -8   -1    7      9049.72        35.40      9508.55 o
  -7   -1    7     10304.28        56.70      7943.03 o
  -6   -1    7     24251.83        44.62     25679.39 o
  -5   -1    7     45590.79        36.36     49799.83 o
  -4   -1    7       563.11        58.22       821.36 o
  -3   -1    7     31004.17        19.98     31461.41 o
  -2   -1    7     16970.27        17.14     17918.58 o
  -1   -1    7     13565.26        14.75     13708.68 o
   0   -1    7     88310.01        45.16     76719.29 o
   1   -1    7     32123.39        15.29     38856.55 o
   2   -1    7     42353.64        19.27     45527.87 o
   3   -1    7     88672.93        25.20     89297.29 o
   4   -1    7      7782.77        27.25      9305.17 o
   5   -1    7      5890.56        29.16      5335.79 o
   6   -1    7     18539.55        23.81     17825.13 o
   7   -1    7      3520.05        39.82      2463.10 o
   8   -1    7      2478.05        49.56      3265.44 o
 -10    0    7      3009.62        73.10      3740.95 o
  -9    0    7      1904.45        52.85      1686.48 o
  -8    0    7      3070.27        52.56      2292.70 o
  -7    0    7      5889.03        90.06       241.89 o
  -6    0    7      8386.90        41.60      6020.21 o
  -5    0    7     47123.73        37.70     47792.60 o
  -4    0    7     14412.00        20.07     13464.25 o
  -3    0    7     96584.21        29.05     98505.10 o
  -2    0    7      5617.50         7.45      5778.63 o
  -1    0    7     23697.52        15.84     25344.45 o
   0    0    7    103130.90        26.42    104404.66 o
   1    0    7      6344.12        16.81     10993.82 o
   2    0    7     40529.74        27.35     44342.50 o
   3    0    7       920.52        34.46      1573.61 o
   4    0    7      1337.36        34.34      1411.64 o
   5    0    7      9204.48        29.27      8675.62 o
   6    0    7      6943.89        28.30      8005.45 o
   7    0    7      9154.66        28.94      7604.09 o
   8    0    7      1751.42        63.04      1185.16 o
 -10    1    7      7981.64        44.22      8131.03 o
  -9    1    7      2340.62        55.80      2394.21 o
  -8    1    7      9694.37        49.00      9440.51 o
  -7    1    7     10239.42        28.30      8162.57 o
  -6    1    7     25351.01        47.61     25400.12 o
  -5    1    7     49435.08        39.56     50740.17 o
  -4    1    7       921.12        37.58      1033.91 o
  -3    1    7     31627.07        12.82     31647.66 o
  -2    1    7     16568.84        10.76     18247.57 o
  -1    1    7     13402.69        16.00     13101.73 o
   0    1    7     79011.59        17.64     77495.70 o
   1    1    7     34362.04        14.98     38650.14 o
   2    1    7     41799.80        31.70     45155.76 o
   3    1    7     90066.01       109.62     89610.89 o
   4    1    7      7196.13        26.94      8806.32 o
   5    1    7      5519.00        30.03      5335.79 o
   6    1    7     19588.80        72.76     18247.57 o
   7    1    7      3615.62        44.89      2480.48 o
   8    1    7      2754.15        50.41      3406.74 o
 -10    2    7      7079.54        53.29      5158.57 o
  -9    2    7      1874.89        67.57      2001.36 o
  -8    2    7       625.50        40.96       299.31 o
  -7    2    7      5198.41        38.56      6047.36 o
  -6    2    7      2413.76        52.71      3068.77 o
  -5    2    7     84518.12        57.61     83847.68 o
  -4    2    7     32786.34        32.72     32272.48 o
  -3    2    7      8962.41        15.52      9338.91 o
  -2    2    7     57360.25        19.10     57652.68 o
  -1    2    7     75015.73        22.09     73084.74 o
   0    2    7      8777.82        18.15     10167.11 o
   1    2    7     25252.39        20.34     24791.09 o
   2    2    7     33973.86        56.10     35356.61 o
   3    2    7     12152.86        49.42     11738.95 o
   4    2    7     14556.42        20.16     16140.42 o
   5    2    7      5352.39        28.52      6211.54 o
   6    2    7      6660.19        32.26      7272.53 o
   7    2    7     16853.23        93.70     14120.95 o
   8    2    7       297.22       203.06       469.56 o
  -9    3    7      4663.52        63.84      4668.74 o
  -8    3    7     12225.72        51.41     11512.85 o
  -7    3    7      4169.28        56.85      4644.89 o
  -6    3    7      9884.34        22.09     10344.08 o
  -5    3    7     46448.87        45.97     47107.41 o
  -4    3    7      9273.69        28.41     10308.57 o
  -3    3    7     29970.53        27.77     31090.55 o
  -2    3    7     22704.46        14.59     22796.78 o
  -1    3    7       111.94        60.22        79.43 o
   0    3    7     81156.61        27.14     74222.96 o
   1    3    7      3316.61        38.56      3305.51 o
   2    3    7     34128.87       111.51     35290.92 o
   3    3    7     16113.76        34.46     15919.17 o
   4    3    7      6263.14        35.64      7094.80 o
   5    3    7       456.68        79.39       362.83 o
   6    3    7      3520.05        40.32      3740.95 o
   7    3    7       554.13       114.06       831.41 o
   8    3    7      3322.37        53.88      3366.06 o
  -9    4    7       105.88       161.54       241.89 o
  -8    4    7      1256.70        71.57      1114.07 o
  -7    4    7      1089.66        54.61       772.04 o
  -6    4    7     19240.46        25.70     18342.12 o
  -5    4    7      1060.15        40.32      1321.21 o
  -4    4    7     15560.07        24.60     15787.15 o
  -3    4    7     48153.91        38.81     49643.96 o
  -2    4    7     41558.90        31.47     43245.41 o
  -1    4    7      1241.15        24.50      1546.01 o
   0    4    7       731.16        40.83       462.02 o
   1    4    7      3246.72        36.60      4456.28 o
   2    4    7     21181.89        62.41     22063.98 o
   3    4    7      2072.07        32.95      1759.01 o
   4    4    7       402.80        38.19       696.31 o
   5    4    7      9942.08        70.56      9783.15 o
   6    4    7      3663.88        39.19      2953.70 o
   7    4    7       297.91       117.94       336.69 o
  -8    5    7      5011.22       193.77      5778.63 o
  -7    5    7      4324.38        89.30      4526.55 o
  -6    5    7       529.00        45.70       801.45 o
  -5    5    7      2176.22        93.32      2803.70 o
  -4    5    7      3428.10        61.62      3848.60 o
  -3    5    7      1056.25        47.89      1359.60 o
  -2    5    7     18596.78        34.11     17871.83 o
  -1    5    7      3950.12        57.91      3740.95 o
   0    5    7     22221.86        33.99     21496.61 o
   1    5    7     12866.36        41.22     12626.06 o
   2    5    7      4011.96        48.86      4024.01 o
   3    5    7      2486.02        46.92      2822.24 o
   4    5    7      4047.50        35.52      6047.36 o
   5    5    7      1385.33        40.32      2048.55 o
   6    5    7       402.40        69.72       317.72 o
   7    5    7      1052.35        68.72      1125.77 o
  -7    6    7       119.25        67.24       102.73 o
  -6    6    7      1004.89        44.62      1270.89 o
  -5    6    7      2272.43        99.40      2748.45 o
  -4    6    7      4305.98        71.91      4813.12 o
  -3    6    7      1824.14        52.27      1629.56 o
  -2    6    7      1079.12        43.56       801.45 o
  -1    6    7     14580.56        76.91     13545.48 o
   0    6    7      6582.08        54.76      6377.91 o
   1    6    7       749.12        36.12       484.83 o
   2    6    7      5334.84        58.98      5646.55 o
   3    6    7      4412.94        77.62      5386.97 o
   4    6    7      3147.21        56.10      3127.13 o
   5    6    7      3580.83        32.95      3913.92 o
  -5    7    7      3171.94       125.44      3509.50 o
  -4    7    7       136.42        86.30        23.94 o
  -3    7    7      1225.00        50.69      1197.23 o
  -2    7    7      2460.16        74.13      3127.13 o
  -1    7    7      3521.24       103.23      3068.77 o
   0    7    7      2296.33        91.20      2859.49 o
   1    7    7      1826.71        52.56      1893.41 o
   2    7    7      2946.32        72.59      3225.62 o
   3    7    7      8839.76       153.76     11550.38 o
   4    7    7       196.84        78.15       624.48 o
  -1    8    7      1690.85        50.27      2226.25 o
  -6   -6    8       576.00        69.22       615.78 o
  -5   -6    8      5709.31        28.73      5568.03 o
  -4   -6    8      6928.90        24.90      6350.03 o
  -3   -6    8        98.01       113.85       241.89 o
  -2   -6    8       770.06        42.12      1067.90 o
  -1   -6    8      7871.24        22.00      7332.27 o
   0   -6    8      5275.12        24.90      5033.83 o
   1   -6    8      2252.45        22.37      2840.83 o
   2   -6    8      1980.25        32.49      2017.03 o
   3   -6    8      8960.52        22.85      7788.05 o
   4   -6    8      1869.70        43.96      2550.60 o
  -7   -5    8      6920.58        32.72      6377.91 o
  -6   -5    8       181.44       131.56       125.09 o
  -5   -5    8       452.84        59.29       484.83 o
  -4   -5    8     17659.75        21.62     16363.20 o
  -3   -5    8      5608.51        28.84      5858.61 o
  -2   -5    8      7140.25        26.21      6129.18 o
  -1   -5    8       361.00        55.20       668.91 o
   0   -5    8     18284.45        21.62     16858.68 o
   1   -5    8     10932.79        21.34      9852.42 o
   2   -5    8      1962.49        35.76      2343.18 o
   3   -5    8      5782.08        37.33      5885.39 o
   4   -5    8     12483.59        25.81     12783.64 o
   5   -5    8        29.05       498.18       343.13 o
   6   -5    8      1902.70        53.58      1788.45 o
  -8   -4    8      3271.84        64.48      2586.02 o
  -7   -4    8       451.14        36.36       469.56 o
  -6   -4    8      4320.43        38.94      5158.57 o
  -5   -4    8      5812.54        44.62      6129.18 o
  -4   -4    8     13234.20        37.09     14413.17 o
  -3   -4    8     13836.82        25.20     12547.64 o
  -2   -4    8      4749.97        27.04      4668.74 o
  -1   -4    8      2991.00        25.60      3509.50 o
   0   -4    8     33885.45        53.00     29090.13 o
   1   -4    8       606.64        38.94      1385.50 o
   2   -4    8      4452.89        40.45      3870.31 o
   3   -4    8      1103.57        44.76      1333.95 o
   4   -4    8      1633.78        73.62       841.52 o
   5   -4    8      5310.04        27.14      6294.45 o
   6   -4    8      3321.22        34.69      3870.31 o
   7   -4    8      1197.16        46.92      1559.78 o
  -9   -3    8      3204.69       308.70      4001.87 o
  -8   -3    8      1863.65        43.16      2785.22 o
  -7   -3    8      9838.66        30.03     10344.08 o
  -6   -3    8      1599.20        32.95      1587.51 o
  -5   -3    8     11140.80        43.96     12469.46 o
  -4   -3    8      2168.76        30.80      2242.77 o
  -3   -3    8      2582.67        26.63      2934.74 o
  -2   -3    8     45271.07        32.49     41305.27 o
  -1   -3    8     13117.12        22.09     11814.81 o
   0   -3    8      3450.39        21.90      4046.21 o
   1   -3    8     11219.05        22.28     11814.81 o
   2   -3    8      4487.66        26.42      5620.31 o
   3   -3    8     19351.59        23.62     19398.26 o
   4   -3    8      4813.58        25.40      5805.22 o
   5   -3    8      5342.15        28.62      5438.40 o
   6   -3    8      3911.25        32.95      3848.60 o
   7   -3    8       437.23       115.78       247.36 o
  -9   -2    8      1676.90        68.06      1954.73 o
  -8   -2    8       104.86       172.92       281.44 o
  -7   -2    8       333.79        85.19       389.94 o
  -6   -2    8      8379.57        43.43      9748.62 o
  -5   -2    8     15627.50        27.98     14921.08 o
  -4   -2    8     44377.64        32.49     43027.64 o
  -3   -2    8     12512.66        24.90     11251.84 o
  -2   -2    8     39485.66        33.52     40036.58 o
  -1   -2    8    119702.16        30.03    115884.13 o
   0   -2    8     40844.41        31.47     43390.89 o
   1   -2    8      2584.71        23.14      2803.70 o
   2   -2    8     40884.84        28.09     44416.12 o
   3   -2    8      2952.84        28.41      3805.36 o
   4   -2    8     14282.64        25.40     13872.85 o
   5   -2    8      1196.47        37.09      1385.50 o
   6   -2    8      1311.89        44.49      1939.31 o
   7   -2    8      7174.09        33.76      7880.86 o
   8   -2    8       281.57       143.28        41.81 o
  -9   -1    8     11698.59        51.70     10775.04 o
  -8   -1    8      4904.20        66.59      5108.49 o
  -7   -1    8     21001.81        30.03     19937.41 o
  -6   -1    8       475.68        50.69       349.63 o
  -5   -1    8     60925.05        51.84     57401.20 o
  -4   -1    8      9834.69        25.60     10957.20 o
  -3   -1    8       872.02        34.34      1056.51 o
  -2   -1    8     28981.66        19.89     29090.13 o
  -1   -1    8      2743.66        28.62      2693.76 o
   1   -1    8     27629.09        19.36     29689.29 o
   2   -1    8       572.64        61.31       967.58 o
   3   -1    8     18656.83        23.81     19789.64 o
   4   -1    8     23666.75        28.94     25567.50 o
   5   -1    8       850.89        51.55      1000.47 o
   6   -1    8      1175.80        59.91      1067.90 o
   7   -1    8      3041.52        38.69      3530.24 o
   8   -1    8      2731.11        46.79      2445.79 o
  -9    0    8       907.21        71.40      1209.35 o
  -8    0    8      7301.70        47.33      5335.79 o
  -7    0    8       531.76        71.06       258.48 o
  -6    0    8       219.93       140.42       287.34 o
  -5    0    8      2870.82        35.64      3088.16 o
  -4    0    8     80185.25        52.42     68894.72 o
  -3    0    8     32833.44        20.98     32776.73 o
  -2    0    8     17216.06        16.48     17453.79 o
  -1    0    8        29.59        46.79       258.48 o
   0    0    8    104109.48        26.01    101489.10 o
   1    0    8      3258.13        23.33      2603.82 o
   2    0    8      4744.45        22.00      4886.14 o
   3    0    8      3621.63        23.81      4503.07 o
   4    0    8       365.96        67.40       935.24 o
   5    0    8      7754.56        28.62      8321.22 o
   6    0    8     12909.50        29.48     12744.16 o
   7    0    8       124.77       351.19        22.26 o
   8    0    8      1260.96        69.22       540.19 o
  -9    1    8     11924.64        59.44     10847.72 o
  -8    1    8      5204.18        43.69      4910.60 o
  -7    1    8     22740.64        55.65     20085.74 o
  -6    1    8       474.37        91.39       410.92 o
  -5    1    8     62465.00        46.79     57652.68 o
  -4    1    8      9343.16        26.32     10558.46 o
  -3    1    8       702.25        24.21      1079.35 o
  -2    1    8     27287.74        18.06     28852.18 o
  -1    1    8      2307.84        20.25      2463.10 o
   1    1    8     30530.57        23.72     29749.55 o
   2    1    8       719.85        52.85      1102.44 o
   3    1    8     19005.38        23.72     19789.64 o
   4    1    8     24567.43        40.20     25623.41 o
   5    1    8       876.16        50.13       956.74 o
   6    1    8       827.71        56.10      1045.18 o
   7    1    8      2698.80        39.44      3468.21 o
   8    1    8      2346.43        70.39      2326.29 o
  -9    2    8      1721.42        79.57      1954.73 o
  -8    2    8       363.66       125.89       281.44 o
  -7    2    8       385.73        87.42       389.94 o
  -6    2    8      8794.69        27.25      9714.14 o
  -5    2    8     15642.50        28.20     14963.81 o
  -4    2    8     43701.90        31.81     43828.81 o
  -3    2    8     11653.20        28.52     11363.33 o
  -2    2    8     37892.52        35.76     38925.48 o
  -1    2    8    116950.32        28.52    116241.33 o
   0    2    8     40348.76        31.36     43172.75 o
   1    2    8      2424.58        32.72      2748.45 o
   2    2    8     40380.90        55.20     43027.64 o
   3    2    8      3418.74        32.38      3698.32 o
   4    2    8     14184.81        40.07     13545.48 o
   5    2    8      1047.17        43.96      1438.02 o
   6    2    8      1521.00        38.32      2017.03 o
   7    2    8      7860.60        37.45      8005.45 o
   8    2    8       -25.81      1866.24        37.41 o
  -9    3    8      4968.84        41.34      3957.77 o
  -8    3    8      2343.53        67.08      2711.93 o
  -7    3    8      9771.32        40.32     10415.30 o
  -6    3    8      1927.21        45.97      1532.29 o
  -5    3    8     11711.57        25.30     12508.52 o
  -4    3    8      1817.32        36.48      2226.25 o
  -3    3    8      2266.71        25.20      2785.22 o
  -2    3    8     41562.98        32.60     42018.65 o
  -1    3    8     12544.00        16.73     11967.26 o
   0    3    8      3469.21        25.70      4046.21 o
   1    3    8     10367.31        24.50     12547.64 o
   2    3    8      5018.31        25.10      5778.63 o
   3    3    8     20292.00        40.58     19544.57 o
   4    3    8      5086.54        41.34      5725.61 o
   5    3    8      5019.72        32.60      5438.40 o
   6    3    8      4390.39        33.64      3935.82 o
   7    3    8       313.64       137.36       252.89 o
  -8    4    8      3061.41        83.72      2550.60 o
  -7    4    8       795.24        57.46       508.19 o
  -6    4    8      4928.04        45.70      5234.16 o
  -5    4    8      5524.95        28.41      6101.84 o
  -4    4    8     12102.20        23.14     14581.50 o
  -3    4    8     11098.62        21.90     11814.81 o
  -2    4    8      4257.56        25.91      4432.98 o
  -1    4    8      2885.84        29.27      3447.66 o
   0    4    8     31570.18        60.53     28674.35 o
   1    4    8       714.49        43.43      1398.54 o
   2    4    8      4809.42        32.15      4090.80 o
   3    4    8       808.26        31.02      1385.50 o
   4    4    8      1492.28        37.45       821.36 o
   5    4    8      5152.37        35.40      6322.21 o
   6    4    8      3773.64        36.12      3892.09 o
   7    4    8      1113.56        43.30      1546.01 o
  -7    5    8      5329.00       222.31      6239.11 o
  -6    5    8       244.61        52.27       106.30 o
  -5    5    8       325.08        55.80       573.17 o
  -4    5    8     15207.82        35.76     16768.05 o
  -3    5    8      4222.40        61.62      5672.84 o
  -2    5    8      6671.62        75.00      6184.02 o
  -1    5    8       744.20        40.96       677.98 o
   0    5    8     18580.42       100.40     16949.57 o
   1    5    8      9486.76       128.82     10061.66 o
   2    5    8      1502.34        43.82      2326.29 o
   3    5    8      5473.04        43.43      6047.36 o
   4    5    8     10761.99        28.84     12981.99 o
   5    5    8       392.04       129.96       396.88 o
   6    5    8      1769.88        41.86      1744.38 o
  -6    6    8       543.82        57.46       624.48 o
  -5    6    8      4296.80       170.04      5464.20 o
  -4    6    8      6116.80       104.65      6405.85 o
  -3    6    8       173.71        56.10       210.38 o
  -2    6    8       859.66        38.44       978.48 o
  -1    6    8      7624.78        43.69      7452.47 o
   0    6    8      5155.24        79.03      5058.65 o
   1    6    8      2626.56        53.44      2840.83 o
   2    6    8      1918.44        52.27      2048.55 o
   3    6    8      6509.26        56.55      7818.93 o
   4    6    8      2315.53        47.61      2586.02 o
  -4    7    8       622.00        32.95       733.68 o
  -3    7    8       163.58        70.73       376.26 o
  -2    7    8      1720.59        78.32      2193.39 o
  -1    7    8      4058.96       138.77      3870.31 o
   0    7    8      1588.82        39.31      1424.80 o
   1    7    8      2242.97        55.06      2621.69 o
   2    7    8      1452.37        53.44      2080.31 o
  -5   -6    9      3730.77        45.02      3107.62 o
  -4   -6    9      1984.70        34.93      2568.28 o
  -3   -6    9      5166.73        28.94      5058.65 o
  -2   -6    9      6722.36        22.09      7362.22 o
  -1   -6    9      6435.25        29.16      5646.55 o
   0   -6    9       668.22        48.16       935.24 o
   1   -6    9       842.16        47.89      1518.64 o
   2   -6    9      2682.20        31.36      3068.77 o
   3   -6    9      1697.44        40.70      1686.48 o
  -6   -5    9      2475.06        38.56      2480.48 o
  -5   -5    9      6436.85        33.29      6688.64 o
  -4   -5    9      9422.58        32.15      9542.66 o
  -3   -5    9      2938.72        37.09      3166.34 o
  -2   -5    9       124.10       169.00       540.19 o
  -1   -5    9      2978.98        31.58      3571.89 o
   0   -5    9      4802.49        25.70      4294.46 o
   1   -5    9      4688.14        27.04      4861.74 o
   2   -5    9       576.48        71.23       801.45 o
   3   -5    9      5662.56        27.88      5594.14 o
   4   -5    9     17255.45        24.11     15135.31 o
   5   -5    9       527.62        98.80       781.78 o
  -7   -4    9      1188.87        50.13      1573.61 o
  -6   -4    9      4117.79        57.15      4740.66 o
  -5   -4    9      2612.23        52.85      3010.96 o
  -4   -4    9      2121.52        37.58      2209.79 o
  -3   -4    9     22994.69        26.63     21241.16 o
  -2   -4    9      4624.00        32.60      4317.39 o
  -1   -4    9      3756.46        31.36      3957.77 o
   0   -4    9     36320.74        41.86     34377.70 o
   1   -4    9     18856.78        23.23     18294.81 o
   2   -4    9      2567.45        46.38      3146.71 o
   3   -4    9       169.52       117.51       508.19 o
   4   -4    9       327.97       112.78       598.55 o
   5   -4    9      3062.52        38.81      3613.79 o
   6   -4    9        72.42       272.25       181.06 o
  -8   -3    9      1671.99        71.74      2032.76 o
  -7   -3    9      8170.35        58.83      6688.64 o
  -6   -3    9      9592.24        32.15      8904.99 o
  -5   -3    9      9725.90        28.30      9783.15 o
  -4   -3    9     10793.13        28.62     10630.41 o
  -3   -3    9      4699.10        31.47      4959.71 o
  -2   -3    9     12973.21        28.30     12626.06 o
  -1   -3    9      1661.38        35.16      1505.05 o
   0   -3    9        34.57       560.74       102.73 o
   1   -3    9      9645.20        35.40     10096.75 o
   2   -3    9     13500.12        40.83     11890.91 o
   3   -3    9      5607.01        28.20      6184.02 o
   4   -3    9       359.86        79.39       607.13 o
   5   -3    9      4573.82        32.49      5778.63 o
   6   -3    9      5653.54        38.81      5133.50 o
   7   -3    9        78.50       338.93        61.84 o
  -8   -2    9       128.82       149.33       195.45 o
  -7   -2    9      3069.16        60.37      3205.80 o
  -6   -2    9      1696.62        49.28      1346.74 o
  -5   -2    9        61.00       369.79        73.32 o
  -4   -2    9     22909.85        29.27     21292.12 o
  -3   -2    9      9294.89        29.70      9372.72 o
  -2   -2    9      2026.80        28.62      2497.92 o
  -1   -2    9     17651.78        36.36     17871.83 o
   0   -2    9      1705.69        32.83      2080.31 o
   1   -2    9     13314.85        23.14     14287.57 o
   2   -2    9      3779.79        29.59      4340.39 o
   3   -2    9      4684.03        27.25      5284.85 o
   4   -2    9      1168.96        44.22       956.74 o
   5   -2    9       698.54        76.39       989.44 o
   6   -2    9       995.40        56.25      1346.74 o
   7   -2    9      3234.20        35.76      3848.60 o
  -9   -1    9      1346.16        53.58      1643.70 o
  -8   -1    9      4303.36        68.39      4226.02 o
  -7   -1    9      6999.00       186.05      6047.36 o
  -6   -1    9      8346.65        32.72      7183.39 o
  -5   -1    9      5085.12        32.83      5158.57 o
  -4   -1    9     32681.41        36.00     31275.70 o
  -3   -1    9      4389.06        29.38      5208.90 o
  -2   -1    9      8506.37        26.01     10920.65 o
  -1   -1    9     34343.50        27.67     35028.78 o
   0   -1    9      3225.10        24.60      3848.60 o
   1   -1    9     30870.49        38.19     29930.67 o
   2   -1    9       315.06       112.78       564.84 o
   3   -1    9      5163.86        23.43      5568.03 o
   4   -1    9     19415.64        24.90     19398.26 o
   5   -1    9       584.19        58.22       978.48 o
   6   -1    9       364.43       159.52       241.89 o
   7   -1    9      1440.20        55.35      1518.64 o
  -9    0    9      6501.20        80.28      5541.98 o
  -8    0    9      1120.24        23.04      1424.80 o
  -7    0    9       787.36        36.97       607.13 o
  -6    0    9      2807.94        34.81      3068.77 o
  -5    0    9     44922.80        24.60     43245.41 o
  -4    0    9      7589.89        31.02      4788.91 o
  -3    0    9     36515.39        31.47     37018.66 o
  -2    0    9       290.02       109.83        61.84 o
  -1    0    9       960.38        40.96       696.31 o
   0    0    9    110702.60        63.36    104630.64 o
   1    0    9     34473.35        27.56     36482.65 o
   2    0    9     11357.16        27.98     11177.81 o
   3    0    9      6978.93        27.14      7124.27 o
   4    0    9     11560.55        23.72     11587.97 o
   5    0    9      2744.71        36.36      3447.66 o
   6    0    9       468.29       122.10       252.89 o
   7    0    9       276.22       128.82        17.59 o
  -9    1    9      2116.00        69.06      1672.16 o
  -8    1    9      3875.06        55.80      4203.33 o
  -7    1    9      6069.97        52.56      5912.23 o
  -6    1    9      7999.51        32.72      7332.27 o
  -5    1    9      5012.64        27.67      5259.47 o
  -4    1    9     32044.58        35.28     31090.55 o
  -3    1    9      4618.56        26.73      4935.12 o
  -2    1    9     10134.45        25.70     11475.38 o
  -1    1    9     35122.51        24.90     35554.04 o
   0    1    9      3299.35        26.01      4024.01 o
   1    1    9     32098.31        29.05     30233.76 o
   2    1    9       243.05        94.09       607.13 o
   3    1    9      4628.08        27.35      5208.90 o
   4    1    9     20577.90        25.91     19544.57 o
   5    1    9       712.89        69.72       956.74 o
   6    1    9       303.80       158.76       200.36 o
   7    1    9      2075.71        53.29      1615.48 o
  -8    2    9        50.98       503.55       210.38 o
  -7    2    9      3233.06        54.32      3265.44 o
  -6    2    9      1354.98        73.10      1283.38 o
  -5    2    9      -103.84       204.78        89.05 o
  -4    2    9     21741.50        29.16     21599.22 o
  -3    2    9      8290.10        24.21      9305.17 o
  -2    2    9      1820.73        30.91      2064.39 o
  -1    2    9     16798.75        23.81     17361.56 o
   0    2    9      1752.26        31.02      2064.39 o
   1    2    9     14667.63        25.60     14623.73 o
   2    2    9      4027.17        57.30      3957.77 o
   3    2    9      4618.56        28.94      5259.47 o
   4    2    9      1131.65        40.58       989.44 o
   5    2    9      1009.33        59.44      1067.90 o
   6    2    9       959.14        61.62      1333.95 o
   7    2    9      4175.74        59.75      4001.87 o
  -8    3    9      1949.22        77.79      2001.36 o
  -7    3    9      8611.84        50.69      6688.64 o
  -6    3    9      9602.04        26.63      8938.00 o
  -5    3    9      9281.40        27.35      9887.14 o
  -4    3    9     10506.25        29.16     10702.60 o
  -3    3    9      4218.50        24.50      4621.10 o
  -2    3    9     11857.03        20.79     12391.53 o
  -1    3    9      1296.00        36.60      1398.54 o
   0    3    9       206.50        64.32       106.30 o
   1    3    9     10012.00       128.37     10486.76 o
   2    3    9     12232.36        45.16     12043.85 o
   3    3    9      5529.41        31.47      6020.21 o
   4    3    9       315.06       139.71       668.91 o
   5    3    9      4557.60        80.82      5966.10 o
   6    3    9      6231.52        37.70      5183.71 o
   7    3    9        92.35       337.82        64.62 o
  -7    4    9      1277.35        95.65      1559.78 o
  -6    4    9      4039.87        35.28      4740.66 o
  -5    4    9      2480.04        40.58      3010.96 o
  -4    4    9      2123.37        36.60      2309.47 o
  -3    4    9     20606.60        26.52     21753.59 o
  -2    4    9      4179.62        31.58      4158.14 o
  -1    4    9      3938.82        34.11      4068.48 o
   0    4    9     35622.79        32.15     34832.81 o
   1    4    9     18409.06        21.53     18389.48 o
   2    4    9      3068.05        46.10      3305.51 o
   3    4    9       254.40        72.42       477.16 o
   4    4    9       363.66        96.83       633.24 o
   5    4    9      3158.44        44.22      3677.10 o
   6    4    9        91.58       236.85       158.31 o
  -6    5    9      1589.62       137.83      2411.34 o
  -5    5    9      6640.62        55.80      6518.23 o
  -4    5    9     11384.89        41.22      9817.75 o
  -3    5    9      2502.00        52.42      3245.50 o
  -2    5    9       254.72        45.70       581.57 o
  -1    5    9      3481.00        64.16      3592.81 o
   0    5    9      4080.65        70.06      4409.74 o
   1    5    9      4580.58        62.41      4764.75 o
   2    5    9       537.78        42.38       791.59 o
   3    5    9      5583.08        65.93      5541.98 o
   4    5    9     14296.98        30.91     15178.34 o
   5    5    9       780.08       105.27       772.04 o
  -5    6    9      3417.57        55.35      3030.17 o
  -4    6    9      2553.28        41.99      2603.82 o
  -3    6    9      4115.22        81.00      4984.35 o
  -2    6    9      6420.82        66.75      7362.22 o
  -1    6    9      6190.54        67.90      5412.65 o
   0    6    9       732.24        68.72       892.97 o
   1    6    9      1214.52        40.32      1505.05 o
   2    6    9      2487.02        51.98      2972.73 o
   3    6    9      1462.30        37.82      1657.90 o
  -1    7    9       755.70        89.87       659.90 o
   0    7    9      1942.16       101.00      1759.01 o
  -3   -6   10       347.45        68.89       275.61 o
  -2   -6   10      6509.26        34.22      5912.23 o
  -1   -6   10      4530.64        34.22      5361.35 o
   0   -6   10       422.71        86.68       882.56 o
   1   -6   10      1202.01        65.77      2064.39 o
  -5   -5   10      3565.28        43.82      3127.13 o
  -4   -5   10      9932.12        35.52     10096.75 o
  -3   -5   10       831.75        55.20       752.74 o
  -2   -5   10      1670.36        49.00      1546.01 o
  -1   -5   10      7354.78        36.00      7006.76 o
   0   -5   10      1697.44        47.06       752.74 o
   1   -5   10      4264.09        33.64      4503.07 o
   2   -5   10       543.36        79.74       508.19 o
   3   -5   10      5072.29        30.58      4550.10 o
   4   -5   10      4223.70       140.66      4479.64 o
  -6   -4   10       544.76        60.68       573.17 o
  -5   -4   10      1301.77        45.16      1283.38 o
  -4   -4   10       718.78        58.83       772.04 o
  -3   -4   10     17513.88        25.20     15655.69 o
  -2   -4   10       930.86        52.85       705.56 o
  -1   -4   10       447.32        55.95       861.92 o
   0   -4   10      7686.03        27.14      8005.45 o
   1   -4   10      6486.69        25.20      7124.27 o
   2   -4   10       523.49        41.73      1045.18 o
   3   -4   10      5765.36        45.83      6020.21 o
   4   -4   10      3676.00        39.94      4024.01 o
   5   -4   10      3441.00        43.30      3571.89 o
  -7   -3   10      3234.20        54.02      3447.66 o
  -6   -3   10      8654.58        44.62      8321.22 o
  -5   -3   10      2043.04        43.96      2080.31 o
  -4   -3   10      9006.01        53.73      8643.10 o
  -3   -3   10     13829.76        30.91     13667.79 o
  -2   -3   10       513.93        71.40       287.34 o
  -1   -3   10        98.41       277.89       117.39 o
   0   -3   10      2176.22        32.83      2639.62 o
   1   -3   10      5673.10        26.42      5386.97 o
   2   -3   10     11674.80        37.21     11140.89 o
   3   -3   10       547.09        81.54       362.83 o
   4   -3   10      4313.86        35.88      4813.12 o
   5   -3   10      1542.92        44.36      1744.38 o
   6   -3   10      1444.00        71.57      2259.35 o
  -8   -2   10       321.13        87.42        79.43 o
  -7   -2   10      1075.84        41.60      1308.54 o
  -6   -2   10      5511.58        75.17      5259.47 o
  -5   -2   10      5502.67        35.52      4935.12 o
  -4   -2   10       895.21        53.29       841.52 o
  -3   -2   10      3803.19        32.15      4740.66 o
  -2   -2   10      9148.92        26.63      9204.30 o
  -1   -2   10     18031.12        20.34     19204.03 o
   0   -2   10      3295.91        26.01      4090.80 o
   1   -2   10     17119.11        19.71     19252.50 o
   2   -2   10     12367.66        42.51     11512.85 o
   3   -2   10      1360.13        44.76      1451.31 o
   4   -2   10       139.00       161.80        61.84 o
   5   -2   10      1846.42        49.14      1954.73 o
   6   -2   10      1886.16        48.02      2276.00 o
  -8   -1   10      2053.00        61.00      2497.92 o
  -7   -1   10       394.42        41.09       624.48 o
  -6   -1   10      6538.34        34.69      6239.11 o
  -5   -1   10      3260.41        39.19      3447.66 o
  -4   -1   10     28540.72        30.03     27793.47 o
  -3   -1   10      7700.06        31.70      7392.24 o
  -2   -1   10      9664.86        29.16      8904.99 o
  -1   -1   10     30909.16        28.09     32650.30 o
   0   -1   10      4998.49        28.62      5208.90 o
   1   -1   10     19171.17        22.66     18153.27 o
   2   -1   10     10162.66        32.49     10957.20 o
   3   -1   10      4303.36        34.69      4959.71 o
   4   -1   10      3692.99        33.52      4113.18 o
   5   -1   10      4463.58        36.84      5464.20 o
   6   -1   10      1737.22        50.98      1833.07 o
  -8    0   10      6663.46        78.15      7880.86 o
  -7    0   10       141.13       201.64        25.68 o
  -6    0   10      1612.83        51.41      1970.21 o
  -5    0   10      3592.80        28.09       102.73 o
  -4    0   10      4300.74        31.92      5831.88 o
  -3    0   10     26804.24        28.62     26016.53 o
  -2    0   10        -0.96     18980.57        41.81 o
  -1    0   10      1251.74        34.57      1045.18 o
   0    0   10     11389.16        25.81       956.74 o
   1    0   10      3261.55        39.06      1491.53 o
   2    0   10        80.28       250.91         5.16 o
   3    0   10       590.98       100.20       269.84 o
   4    0   10      4486.32        36.36      4317.39 o
   5    0   10      1346.16        55.80      1346.74 o
   6    0   10       556.02        89.30       275.61 o
  -8    1   10      2460.16        60.68      2532.98 o
  -7    1   10       681.73        88.17       607.13 o
  -6    1   10      6485.08        39.56      6322.21 o
  -5    1   10      3686.92        39.06      3571.89 o
  -4    1   10     27652.36        27.67     27793.47 o
  -3    1   10      7235.20        25.30      7036.04 o
  -2    1   10      8567.35        26.94      8708.20 o
  -1    1   10     32938.62        28.84     32084.39 o
   0    1   10      4908.40        27.56      5183.71 o
   1    1   10     18430.78        19.89     17592.58 o
   2    1   10     10851.39        22.37     11067.23 o
   3    1   10      4761.00        29.16      4644.89 o
   4    1   10      4062.79        37.82      4068.48 o
   5    1   10      5163.86        38.32      5516.00 o
   6    1   10      1571.33        43.30      1848.06 o
  -8    2   10       275.89       167.70        67.46 o
  -7    2   10      1298.16        79.74      1308.54 o
  -6    2   10      6166.96        40.58      5412.65 o
  -5    2   10      5510.09        40.70      4861.74 o
  -4    2   10       853.22        52.42       882.56 o
  -3    2   10      4321.75        32.49      4692.65 o
  -2    2   10     10004.00        25.20      9338.91 o
  -1    2   10     17482.13        18.15     19252.50 o
   0    2   10      4024.63        26.01      4158.14 o
   1    2   10     16965.06        75.00     19691.42 o
   2    2   10     11610.06        51.12     12043.85 o
   3    2   10      1476.86        44.76      1518.64 o
   4    2   10       287.98       113.64        61.84 o
   5    2   10      1627.32        56.25      1908.65 o
   6    2   10      1878.36        54.46      2259.35 o
  -7    3   10      3625.24        60.22      3530.24 o
  -6    3   10      8826.60        34.57      8385.11 o
  -5    3   10      2120.60        40.32      2177.05 o
  -4    3   10      8819.09        27.77      8839.15 o
  -3    3   10     13630.56        27.04     13790.65 o
  -2    3   10      1204.78       251.22       383.07 o
  -1    3   10       103.02        58.22       153.94 o
   0    3   10      2429.50        56.40      2675.65 o
   1    3   10      5719.90        25.10      5234.16 o
   2    3   10     11496.13        26.52     11363.33 o
   3    3   10       748.57        56.85       369.51 o
   4    3   10      4554.90        38.07      4764.75 o
   5    3   10      1608.81        58.83      1773.70 o
   6    3   10      2482.03        55.20      2309.47 o
  -6    4   10       598.29       175.03       564.84 o
  -5    4   10       990.99        60.06      1359.60 o
  -4    4   10      1044.58        66.26       743.18 o
  -3    4   10     17696.98        25.00     15919.17 o
  -2    4   10       987.22        41.73       659.90 o
  -1    4   10       595.36        44.49       801.45 o
   0    4   10      8062.24        27.98      8099.54 o
   1    4   10      6530.26        37.09      7124.27 o
   2    4   10       828.29        73.27      1011.55 o
   3    4   10      5462.69        67.24      6047.36 o
   4    4   10      4102.40        48.30      4046.21 o
   5    4   10      3516.49        34.11      3655.93 o
  -5    5   10      4222.40        44.36      3049.44 o
  -4    5   10     10096.23        46.24      9887.14 o
  -3    5   10      1166.22        85.56       724.25 o
  -2    5   10      1664.64        64.64      1518.64 o
  -1    5   10      6980.60        45.83      7006.76 o
   0    5   10      1859.33        61.31       733.68 o
   1    5   10      3887.52        58.52      4456.28 o
   2    5   10        78.15        60.84       516.10 o
   3    5   10      4162.83        59.91      4456.28 o
   4    5   10      4839.98        50.41      4386.56 o
  -3    6   10        67.08       394.82       281.44 o
  -2    6   10      6162.25        59.14      6156.57 o
  -1    6   10      5001.32        76.56      5386.97 o
   0    6   10       547.09        37.45       903.45 o
   1    6   10      1442.48        54.17      2080.31 o
  -3   -5   11       647.70        81.36      1359.60 o
  -2   -5   11      1800.30        35.40      1893.41 o
  -1   -5   11       867.30        40.70      1114.07 o
   0   -5   11      1453.13        43.82      1532.29 o
   1   -5   11       605.16        52.56      1246.09 o
   2   -5   11       759.55        80.64       872.21 o
  -5   -4   11      2870.82        59.75      3366.06 o
  -4   -4   11      3180.96        43.16      3634.83 o
  -3   -4   11      1669.54        42.38      1773.70 o
  -2   -4   11       899.40        54.02      1022.70 o
  -1   -4   11      2091.23        36.36      2785.22 o
   0   -4   11      5823.22        30.69      5361.35 o
   1   -4   11      2118.76        37.95      2177.05 o
   2   -4   11       203.92       108.16       205.34 o
   3   -4   11      4265.40        33.64      4248.77 o
  -6   -3   11      2661.53        92.35      2991.81 o
  -5   -3   11      2051.18        53.29      1954.73 o
  -4   -3   11       544.76       106.50       714.87 o
  -3   -3   11     21606.06       107.74     20634.30 o
  -2   -3   11       871.43        86.86       762.36 o
  -1   -3   11       470.46        47.89       615.78 o
   0   -3   11      1802.85        51.55      2112.31 o
   1   -3   11      6714.16        27.88      6919.26 o
   2   -3   11      2051.18        37.33      3049.44 o
   3   -3   11       672.88        31.81       781.78 o
   4   -3   11      2630.66        45.43      3049.44 o
  -7   -2   11      2433.45       129.05      2840.83 o
  -6   -2   11      1679.36        49.56      1759.01 o
  -5   -2   11      1910.56        66.10      1258.46 o
  -4   -2   11      2048.47        51.70      2160.77 o
  -3   -2   11       464.40        55.35       733.68 o
  -2   -2   11      9966.03        27.56      9991.67 o
  -1   -2   11       712.36        41.73       484.83 o
   0   -2   11       867.30        37.95      1185.16 o
   1   -2   11      4494.36        31.81      4764.75 o
   2   -2   11      7022.44        30.25      7634.60 o
   3   -2   11      2556.31        41.09      2394.21 o
   4   -2   11      1906.20        61.31      2463.10 o
   5   -2   11      2390.23        45.02      2445.79 o
  -7   -1   11       414.53       113.21       642.07 o
  -6   -1   11      4102.40        42.77      3935.82 o
  -5   -1   11      4685.40        38.94      4716.62 o
  -4   -1   11      8926.47        33.52      8839.15 o
  -3   -1   11      7752.80        34.69      9004.21 o
  -2   -1   11       800.89        39.82      1149.34 o
  -1   -1   11      6176.39        33.06      4910.60 o
   0   -1   11      7131.80        26.42      8289.37 o
   1   -1   11      7270.97        30.91      8610.63 o
   2   -1   11      7825.17        48.30      7543.26 o
   3   -1   11      3279.85        45.16      2822.24 o
   4   -1   11       883.87        61.31      1102.44 o
   5   -1   11       617.03       112.57      1398.54 o
  -7    0   11       107.54       294.81        46.45 o
  -6    0   11      2270.52        43.56      1985.76 o
  -5    0   11       196.00       141.37        95.77 o
  -4    0   11      1698.26        45.70      1346.74 o
  -3    0   11      7017.41        28.73      6490.05 o
  -2    0   11       148.60       170.04        70.36 o
  -1    0   11      7066.08        24.80      8289.37 o
   0    0   11     49742.38        22.18     43100.16 o
   1    0   11        29.59      1227.10        12.22 o
   2    0   11        28.84       770.62        51.34 o
   3    0   11       171.61       223.50        64.62 o
   4    0   11       110.88       237.47         0.76 o
   5    0   11      1086.36        56.55      1372.52 o
  -7    1   11       122.99       248.06       607.13 o
  -6    1   11      3642.12        60.22      3870.31 o
  -5    1   11      4653.97        36.84      4788.91 o
  -4    1   11      9053.52        33.29      9170.80 o
  -3    1   11      7544.66        32.83      9137.36 o
  -2    1   11       874.98        45.29      1000.47 o
  -1    1   11      6094.92        30.36      4861.74 o
   0    1   11      7099.75        26.63      8353.13 o
   1    1   11      7661.50        27.56      8675.62 o
   2    1   11      7315.38        31.14      7788.05 o
   3    1   11      2658.43        51.12      2859.49 o
   4    1   11      1447.80        63.52      1221.54 o
   5    1   11       907.21        66.26      1438.02 o
  -7    2   11      2982.25        65.93      2822.24 o
  -6    2   11      2012.42        72.93      1773.70 o
  -5    2   11      1501.56        55.80      1258.46 o
  -4    2   11      2429.50        59.14      2242.77 o
  -3    2   11       506.70        71.06       762.36 o
  -2    2   11     10318.50        27.98     10096.75 o
  -1    2   11       354.95        95.65       410.92 o
   0    2   11       821.40        43.56      1161.22 o
   1    2   11      4328.32        33.99      4644.89 o
   2    2   11      7165.62        60.22      7880.86 o
   3    2   11      2416.71        39.82      2377.14 o
   4    2   11      2533.11        56.10      2515.42 o
   5    2   11      2262.90        51.70      2480.48 o
  -6    3   11      2762.55        45.56      2972.73 o
  -5    3   11      1798.61        62.73      2032.76 o
  -4    3   11      1122.25        55.35       743.18 o
  -3    3   11     21838.93        29.27     20534.01 o
  -2    3   11       470.02        63.20       696.31 o
  -1    3   11       316.84        86.30       590.03 o
   0    3   11      1815.61        32.83      2177.05 o
   1    3   11      6745.34        28.30      6832.32 o
   2    3   11      2355.16        79.03      2991.81 o
   3    3   11       568.35       131.56       772.04 o
   4    3   11      3197.90        49.14      3049.44 o
  -5    4   11      3168.56        84.46      3406.74 o
  -4    4   11      3691.78        53.88      3509.50 o
  -3    4   11      1474.56        61.31      1759.01 o
  -2    4   11       904.81        76.04       978.48 o
  -1    4   11      2668.76        50.13      2785.22 o
   0    4   11      5682.14        27.14      5516.00 o
   1    4   11      1565.78        45.70      2259.35 o
   2    4   11       120.34       105.27       200.36 o
   3    4   11      3452.74        48.58      4203.33 o
  -3    5   11       895.21        92.54      1385.50 o
  -2    5   11      1622.48        61.00      1878.23 o
  -1    5   11       620.51       107.12      1137.52 o
   0    5   11      1351.30        59.44      1464.65 o
   1    5   11       745.84        28.20      1283.38 o
   2    5   11       679.12        50.27       811.37 o
  -3   -4   12        95.84       251.54       133.03 o
  -2   -4   12       574.08        88.92       733.68 o
  -1   -4   12      5748.67        39.82      4910.60 o
   0   -4   12      2140.91        32.83      2096.28 o
   1   -4   12       791.30        32.15       903.45 o
  -5   -3   12       520.75        89.11       650.96 o
  -4   -3   12       992.88        70.39      1270.89 o
  -3   -3   12      6826.06        41.86      5885.39 o
  -2   -3   12      4737.57        37.95      5335.79 o
  -1   -3   12      1340.29        45.97      1657.90 o
   0   -3   12       675.48        59.91       882.56 o
   1   -3   12      1334.44        51.84      1657.90 o
   2   -3   12      1348.36        52.85      1773.70 o
   3   -3   12       535.92       100.20       113.63 o
  -5   -2   12        66.42       298.94        44.10 o
  -4   -2   12      1681.82        53.73      1686.48 o
  -3   -2   12      2573.53        59.75      3030.17 o
  -2   -2   12     12521.61        32.83     12391.53 o
  -1   -2   12       100.40       264.06       171.78 o
   0   -2   12       493.28       100.60       492.55 o
   1   -2   12     10868.06        31.36     11067.23 o
   2   -2   12      3573.65        53.58      4432.98 o
   3   -2   12      2282.93        49.42      2445.79 o
  -6   -1   12      3246.72        63.36      1833.07 o
  -5   -1   12      5592.05        40.07      5361.35 o
  -4   -1   12      3634.88        45.29      3265.44 o
  -3   -1   12      1310.44        49.00      1657.90 o
  -2   -1   12      1813.91        43.16      2711.93 o
  -1   -1   12       551.31        65.29       924.58 o
   0   -1   12       884.47        57.00      1295.93 o
   1   -1   12       631.01        82.45       752.74 o
   2   -1   12      2778.34        49.84      2859.49 o
   3   -1   12      3463.32        61.00      4113.18 o
   4   -1   12       -69.39       344.10        59.12 o
  -6    0   12      4633.52        57.46      3613.79 o
  -5    0   12      2993.18        56.55      3805.36 o
  -4    0   12      1335.90        55.06       989.44 o
  -3    0   12       514.84        66.75       252.89 o
  -2    0   12        45.16       424.36        89.05 o
  -1    0   12       105.47       193.77        11.02 o
   0    0   12      9890.30       322.20      5259.47 o
   1    0   12      6424.02        31.47      7512.93 o
   2    0   12      4922.43        32.72      5058.65 o
   3    0   12      5140.89        58.68      5259.47 o
   4    0   12        64.48       498.63        39.58 o
  -6    1   12      1776.62        85.19      1788.45 o
  -5    1   12      6146.56        49.14      5259.47 o
  -4    1   12      3352.41        52.56      3225.62 o
  -3    1   12      1234.12        52.42      1744.38 o
  -2    1   12      1776.62        51.27      2675.65 o
  -1    1   12       750.21        69.06      1033.91 o
   0    1   12       800.89        62.73      1372.52 o
   1    1   12       355.32       135.96       801.45 o
   2    1   12      2477.05        55.50      2840.83 o
   3    1   12      4056.42        57.46      4135.63 o
   4    1   12       238.08       333.43        56.47 o
  -5    2   12        16.73      1584.04        41.81 o
  -4    2   12      1327.14        61.78      1643.70 o
  -3    2   12      2711.28        60.37      3030.17 o
  -2    2   12     11724.56        31.25     12352.65 o
  -1    2   12       101.61       287.98       190.59 o
   0    2   12       156.00       177.42       492.55 o
   1    2   12     10913.98        91.20     10957.20 o
   2    2   12      4534.68        63.04      4248.77 o
   3    2   12      1955.41        59.44      2480.48 o
  -5    3   12       254.08        75.86       615.78 o
  -4    3   12      1063.41        53.73      1209.35 o
  -3    3   12      7099.75        40.20      5993.13 o
  -2    3   12      4772.05        64.48      5335.79 o
  -1    3   12      1164.86        56.55      1601.46 o
   0    3   12       488.41        78.50       903.45 o
   1    3   12      1496.14        54.46      1601.46 o
   2    3   12      1675.26        54.02      1863.12 o
   3    3   12        86.68       204.49       109.94 o
  -3    4   12        57.91       588.55       129.02 o
  -2    4   12       570.73        83.54       733.68 o
  -1    4   12      5125.13        48.02      4861.74 o
   0    4   12      2180.89        42.64      2001.36 o
   1    4   12       823.69       108.78       924.58 o
  -3   -2   13       513.48       137.83       851.68 o
  -2   -2   13       357.59        83.54       396.88 o
  -1   -2   13       112.36       162.56        46.45 o
   0   -2   13       936.97        64.00      1185.16 o
   1   -2   13      1923.70        74.82      2411.34 o
  -4   -1   13      2006.14        75.34      2259.35 o
  -3   -1   13      4651.24        45.02      4248.77 o
  -2   -1   13      3886.28        41.22      4910.60 o
  -1   -1   13       852.06        63.84      1056.51 o
   0   -1   13      1418.28        48.72      2096.28 o
   1   -1   13      1819.88        61.15      1686.48 o
   2   -1   13       628.50       103.63       454.53 o
  -4    0   13       656.38       107.54       162.74 o
  -3    0   13       114.92       308.70         1.10 o
  -2    0   13      1867.97        53.44      2259.35 o
  -1    0   13      1137.71        39.56      1643.70 o
   0    0   13      2522.05        42.38        56.47 o
   1    0   13       274.56       110.46        33.26 o
   2    0   13       684.35       112.15       642.07 o
  -4    1   13      1889.64        60.06      2193.39 o
  -3    1   13      4424.91        41.60      4271.59 o
  -2    1   13      4304.67        44.62      4886.14 o
  -1    1   13       883.28        43.43      1102.44 o
   0    1   13      1380.12        53.00      2048.55 o
   1    1   13      1159.40        53.44      1672.16 o
   2    1   13       416.57       106.92       432.45 o
  -3    2   13       602.70        91.20       821.36 o
  -2    2   13       273.57       122.77       389.94 o
  -1    2   13        26.63      1121.58        44.10 o
   0    2   13       765.08        83.72      1161.22 o
   1    2   13      2440.36        56.40      2515.42 o
